# Supplementary material for: (N-Benzoyl-N′,N′-diphenyl­thio­ureato-κ2 S,O)(η4-cyclo­octa-1,5-diene)rhodium(I)
Source: Acta Crystallogr Sect E Struct Rep Online. 2012 Jul 10;68(Pt 8):m1053–4. doi: 10.1107/S1600536812029753 (PMC3414120; doi:10.1107/S1600536812029753)
Supplement: Supplementary file 1 [file e-68-m1053-sup1.cif]

##############################################################################
#                                                                            #
# This CIF contains the data in a paper accepted for publication in          #
# Acta Crystallographica Section E. It conforms to the requirements of       #
# Notes for Authors for Acta Crystallographica Section E, and has been       #
# peer reviewed under the auspices of the IUCr Commission on Journals.       #
#                                                                            #
# Full details of the Crystallographic Information File format               #
# are given in the paper "The Crystallographic Information File (CIF):       #
# a New Standard Archive File for Crystallography" by S. R. Hall, F. H.      #
# Allen and I. D. Brown [Acta Cryst. (1991), A47, 655-685].                  #
#                                                                            #
# The current version of the core CIF dictionary is obtainable from          #
# ftp://ftp.iucr.org/pub/cif_core.dic.                                       #
#                                                                            #
# Software is freely available for graphical display of the structure(s)     #
# in this CIF. For information consult the CIF software page                 #
# http://www.iucr.org/resources/cif/software.                                #
#                                                                            #
# This file may be used for bona fide research purposes within the           #
# scientific community so long as proper attribution is given to the journal # 
# article from which it was obtained.                                        #
#                                                                            #
##############################################################################
data_global
_audit_creation_method     'WinGX routine CIF_UPDATE'
_audit_conform_dict_name     cif_core.dic
_audit_conform_dict_version     2.4
_journal_data_validation_number     ?
_journal_date_recd_electronic     2012-06-27
_journal_date_accepted     2012-06-29
_journal_name_full     'Acta Crystallographica, Section E'
_journal_year     2012
_journal_volume     68
_journal_issue      8
_journal_page_first     m1053
_journal_page_last     m1054
_journal_paper_category     QM
_journal_paper_doi     10.1107/S1600536812029753
_journal_coeditor_code     WM2654
_publ_contact_author_name     'Warsink, Stefan'
_publ_contact_author_address
;
Department of Chemistry
University of the Free State
PO Box 339
Bloemfontein 9300
South Africa
;
_publ_contact_author_email     2011009426@ufs4life.ac.za
_publ_contact_author_fax     '00(000)0000000'
_publ_contact_author_phone     '00(000)0000000'
_publ_section_title
;\
(<i>N</i>-Benzoyl-<i>N</i>',<i>N</i>'-diphenylthioureato-\k^2^<i>S</i>,\
<i>O</i>)(\h^4^-cycloocta-1,5-diene)rhodium(I)
;
loop_
    _publ_author_name
    _publ_author_footnote
    _publ_author_address
    'Warsink, Stefan' ?
;
Department of Chemistry
University of the Free State
PO Box 339
Bloemfontein 9300
South Africa
;
    'Roodt, Andreas' .
;
Department of Chemistry
University of the Free State
PO Box 339
Bloemfontein 9300
South Africa
;
data_I
_audit_creation_method     'WinGX routine CIF_UPDATE'
_chemical_name_systematic
;
(<i>N</i>-Benzoyl-<i>N</i>',<i>N</i>'-diphenylthioureato-
\k^2^<i>S</i>,<i>O</i>)(\h^4^-cycloocta-1,5-diene)rhodium(I)
;
_chemical_formula_moiety     'C28 H27 N2 O1 Rh1 S1'
_chemical_formula_sum     'C28 H27 N2 O1 Rh1 S1'
_chemical_formula_iupac     '[Rh (C20 H15 N2 O S) (C8 H12)]'
_chemical_formula_weight     542.50
_symmetry_cell_setting     triclinic
_symmetry_space_group_name_H-M     'P -1   '
_symmetry_space_group_name_Hall     '-P 1'
loop_
    _symmetry_equiv_pos_as_xyz
    'x, y, z'
    '-x, -y, -z'
_cell_length_a     9.8028(4)
_cell_length_b     11.2293(5)
_cell_length_c     11.5316(5)
_cell_angle_alpha     90.408(2)
_cell_angle_beta     91.684(2)
_cell_angle_gamma     112.1831(18)
_cell_volume     1174.69(9)
_cell_formula_units_Z     2
_cell_measurement_reflns_used     7390
_cell_measurement_theta_min     2.66
_cell_measurement_theta_max     28.39
_cell_measurement_temperature     100(2)
_cell_special_details     ?
_exptl_crystal_description     'Cuboid'
_exptl_crystal_colour     'yellow'
_exptl_crystal_size_max     0.22
_exptl_crystal_size_mid     0.17
_exptl_crystal_size_min     0.09
_exptl_crystal_density_diffrn     1.534
_exptl_crystal_density_method     'not measured'
_exptl_crystal_F_000     556
_exptl_absorpt_coefficient_mu     0.84
_exptl_absorpt_correction_type     multi-scan
_exptl_absorpt_process_details
;
(SADABS; Bruker, 2007)
;
_exptl_absorpt_correction_T_min     0.843
_exptl_absorpt_correction_T_max     0.927
_exptl_special_details
;
The intensity data was collected on a Bruker X8 ApexII 4 K Kappa CCD
diffractometer using an exposure time of 10 s/frame. A total of 1166 frames
was collected with a frame width of 0.5\% covering up to \q = 28.00\% with
98.3% completeness accomplished.
;
_diffrn_ambient_temperature     100(2)
_diffrn_radiation_type     MoK\a
_diffrn_radiation_wavelength     0.71069
_diffrn_radiation_source     'fine-focus sealed tube'
_diffrn_radiation_monochromator     graphite
_diffrn_measurement_device_type
;
Bruker X8 APEXII 4K KappaCCD
;
_diffrn_measurement_method     '\w and \f scans'
_diffrn_reflns_number     12388
_diffrn_reflns_av_R_equivalents     0.0248
_diffrn_reflns_theta_min     1.77
_diffrn_reflns_theta_max     28
_diffrn_reflns_theta_full     28
_diffrn_measured_fraction_theta_max     0.983
_diffrn_measured_fraction_theta_full     0.983
_diffrn_reflns_limit_h_min     -12
_diffrn_reflns_limit_h_max     12
_diffrn_reflns_limit_k_min     -14
_diffrn_reflns_limit_k_max     14
_diffrn_reflns_limit_l_min     -14
_diffrn_reflns_limit_l_max     15
_refine_special_details
;
Refinement of <i>F</i>^2^ against ALL reflections. The weighted <i>R</i>-factor
<i>wR</i> and goodness of fit <i>S</i> are based on <i>F</i>^2^, conventional
<i>R</i>-factors <i>R</i> are based on <i>F</i>, with <i>F</i> set to zero for
negative <i>F</i>^2^. The threshold expression of <i>F</i>^2^ >
2\s(<i>F</i>^2^) is used only for calculating <i>R</i>-factors(gt) <i>etc</i>.
and is not relevant to the choice of reflections for refinement.
<i>R</i>-factors based on <i>F</i>^2^ are statistically about twice as large
as those based on <i>F</i>, and <i>R</i>- factors based on ALL data will be
even larger.
;
_reflns_number_total     5583
_reflns_number_gt     5014
_reflns_threshold_expression     I>2\s(I)
_refine_ls_structure_factor_coef     Fsqd
_refine_ls_matrix_type     full
_refine_ls_R_factor_all     0.0331
_refine_ls_R_factor_gt     0.0276
_refine_ls_wR_factor_ref     0.07
_refine_ls_goodness_of_fit_ref     1.042
_refine_ls_restrained_S_all     1.042
_refine_ls_number_reflns     5583
_refine_ls_number_parameters     298
_refine_ls_number_restraints     0
_refine_ls_number_constraints     0
_refine_ls_hydrogen_treatment     constr
_refine_ls_weighting_scheme     calc
_refine_ls_weighting_details
         'calc w=1/[\s^2^(Fo^2^)+(0.0309P)^2^+0.9591P] where P=(Fo^2^+2Fc^2^)/3'
_atom_sites_solution_hydrogens     geom
_atom_sites_solution_primary     direct
_atom_sites_solution_secondary     difmap
_refine_ls_shift/su_max     0.001
_refine_ls_shift/su_mean     0
_refine_diff_density_max     0.656
_refine_diff_density_min     -1.008
_refine_ls_extinction_method     none
_refine_ls_extinction_coef     ?
loop_
    _atom_type_symbol
    _atom_type_description
    _atom_type_scat_dispersion_real
    _atom_type_scat_dispersion_imag
    _atom_type_scat_source
    C C 0.0033 0.0016 'International Tables Vol C Tables 4.2.6.8 and 6.1.1.4'
    H H 0 0 'International Tables Vol C Tables 4.2.6.8 and 6.1.1.4'
    N N 0.0061 0.0033 'International Tables Vol C Tables 4.2.6.8 and 6.1.1.4'
    O O 0.0106 0.006 'International Tables Vol C Tables 4.2.6.8 and 6.1.1.4'
    S S 0.1246 0.1234 'International Tables Vol C Tables 4.2.6.8 and 6.1.1.4'
    Rh Rh -1.1178 0.9187 'International Tables Vol C Tables 4.2.6.8 and 6.1.1.4'
_computing_data_collection     '<i>APEX2</i> (Bruker, 2007)'
_computing_cell_refinement     '<i>SAINT-Plus</i> (Bruker, 2007)'
_computing_data_reduction     '<i>SAINT-Plus</i> (Bruker, 2007)'
_computing_structure_solution     'SHELXS97 (Sheldrick, 2008)'
_computing_structure_refinement     'SHELXL-97 (Sheldrick, 2008)'
_computing_molecular_graphics     '<i>Mercury</i> (Macrae <i>et al.</i>, 2008)'
_computing_publication_material     '<i>WinGX</i> (Farrugia, 1999)'
loop_
    _atom_site_type_symbol
    _atom_site_label
    _atom_site_fract_x
    _atom_site_fract_y
    _atom_site_fract_z
    _atom_site_U_iso_or_equiv
    _atom_site_adp_type
    _atom_site_calc_flag
    _atom_site_refinement_flags
    _atom_site_occupancy
    _atom_site_disorder_assembly
    _atom_site_disorder_group
    Rh Rh1 0.208984(18) 0.353095(14) 0.129434(13) 0.01276(6) Uani d . 1 . .
    C C01 0.2830(2) 0.59145(18) 0.28171(17) 0.0130(4) Uani d . 1 . .
    C C02 0.2300(2) 0.41377(19) 0.40937(17) 0.0140(4) Uani d . 1 . .
    C C03 0.3203(2) 0.73436(19) 0.28531(18) 0.0140(4) Uani d . 1 . .
    C C04 0.3589(2) 0.8052(2) 0.18426(19) 0.0171(4) Uani d . 1 . .
    H H04 0.3621 0.7631 0.1132 0.02 Uiso calc R 1 . .
    C C05 0.3927(3) 0.9370(2) 0.1869(2) 0.0219(5) Uani d . 1 . .
    H H05 0.42 0.9849 0.118 0.026 Uiso calc R 1 . .
    C C06 0.3866(3) 0.9989(2) 0.2904(2) 0.0229(5) Uani d . 1 . .
    H H06 0.4089 1.0889 0.2921 0.027 Uiso calc R 1 . .
    C C07 0.3477(3) 0.9289(2) 0.3912(2) 0.0212(5) Uani d . 1 . .
    H H07 0.3431 0.9713 0.4617 0.025 Uiso calc R 1 . .
    C C08 0.3154(2) 0.7970(2) 0.38982(19) 0.0181(4) Uani d . 1 . .
    H H08 0.2901 0.7498 0.4593 0.022 Uiso calc R 1 . .
    C C09 0.1983(2) 0.26329(18) 0.56941(17) 0.0139(4) Uani d . 1 . .
    C C10 0.0552(2) 0.1837(2) 0.59464(18) 0.0175(4) Uani d . 1 . .
    H H10 -0.0243 0.2112 0.5809 0.021 Uiso calc R 1 . .
    C C11 0.0300(3) 0.0630(2) 0.64042(19) 0.0206(4) Uani d . 1 . .
    H H11 -0.0675 0.007 0.6568 0.025 Uiso calc R 1 . .
    C C12 0.1464(3) 0.0243(2) 0.66217(18) 0.0191(4) Uani d . 1 . .
    H H12 0.1286 -0.0581 0.6934 0.023 Uiso calc R 1 . .
    C C13 0.2891(3) 0.1056(2) 0.63844(18) 0.0177(4) Uani d . 1 . .
    H H13 0.3688 0.0791 0.6546 0.021 Uiso calc R 1 . .
    C C14 0.3161(2) 0.22573(19) 0.59104(18) 0.0160(4) Uani d . 1 . .
    H H14 0.4135 0.2811 0.5738 0.019 Uiso calc R 1 . .
    C C15 0.2466(2) 0.49150(19) 0.60976(17) 0.0146(4) Uani d . 1 . .
    C C16 0.1290(3) 0.5237(2) 0.63976(19) 0.0193(4) Uani d . 1 . .
    H H16 0.0346 0.4806 0.6035 0.023 Uiso calc R 1 . .
    C C17 0.1497(3) 0.6194(2) 0.7232(2) 0.0229(5) Uani d . 1 . .
    H H17 0.0696 0.6423 0.7437 0.028 Uiso calc R 1 . .
    C C18 0.2883(3) 0.6818(2) 0.77667(19) 0.0226(5) Uani d . 1 . .
    H H18 0.3028 0.7477 0.8332 0.027 Uiso calc R 1 . .
    C C19 0.4047(3) 0.6476(2) 0.74738(19) 0.0206(5) Uani d . 1 . .
    H H19 0.4988 0.6895 0.7846 0.025 Uiso calc R 1 . .
    C C20 0.3844(2) 0.5520(2) 0.66356(19) 0.0179(4) Uani d . 1 . .
    H H20 0.4642 0.5284 0.6434 0.021 Uiso calc R 1 . .
    C C21 0.2178(3) 0.17668(19) 0.07235(18) 0.0182(4) Uani d . 1 . .
    H H21 0.235 0.1239 0.1364 0.022 Uiso calc R 1 . .
    C C22 0.0719(2) 0.16845(19) 0.06089(18) 0.0170(4) Uani d . 1 . .
    H H22 0.0045 0.1112 0.1183 0.02 Uiso calc R 1 . .
    C C23 -0.0034(3) 0.1745(2) -0.0552(2) 0.0214(5) Uani d . 1 . .
    H H23A -0.109 0.1182 -0.0531 0.026 Uiso calc R 1 . .
    H H23B 0.0411 0.1412 -0.1172 0.026 Uiso calc R 1 . .
    C C24 0.0098(3) 0.3117(2) -0.0848(2) 0.0220(5) Uani d . 1 . .
    H H24A 0.0075 0.3199 -0.1701 0.026 Uiso calc R 1 . .
    H H24B -0.076 0.3266 -0.0546 0.026 Uiso calc R 1 . .
    C C25 0.1499(3) 0.4135(2) -0.03437(18) 0.0178(4) Uani d . 1 . .
    H H25 0.1477 0.5018 -0.032 0.021 Uiso calc R 1 . .
    C C26 0.2907(3) 0.4124(2) -0.04074(18) 0.0186(4) Uani d . 1 . .
    H H26 0.3709 0.4998 -0.0423 0.022 Uiso calc R 1 . .
    C C27 0.3242(3) 0.3089(2) -0.10575(19) 0.0213(5) Uani d . 1 . .
    H H27A 0.4215 0.3481 -0.1412 0.026 Uiso calc R 1 . .
    H H27B 0.249 0.2721 -0.169 0.026 Uiso calc R 1 . .
    C C28 0.3250(3) 0.2003(2) -0.0247(2) 0.0228(5) Uani d . 1 . .
    H H28A 0.3 0.1199 -0.0712 0.027 Uiso calc R 1 . .
    H H28B 0.4257 0.2227 0.0093 0.027 Uiso calc R 1 . .
    N N1 0.2633(2) 0.53861(16) 0.38583(15) 0.0151(3) Uani d . 1 . .
    N N2 0.2253(2) 0.38996(16) 0.52418(15) 0.0144(3) Uani d . 1 . .
    O O5 0.27726(18) 0.54244(13) 0.18189(12) 0.0178(3) Uani d . 1 . .
    S S1 0.19325(6) 0.28310(5) 0.31682(4) 0.01539(11) Uani d . 1 . .
loop_
    _atom_site_aniso_label
    _atom_site_aniso_U_11
    _atom_site_aniso_U_22
    _atom_site_aniso_U_33
    _atom_site_aniso_U_12
    _atom_site_aniso_U_13
    _atom_site_aniso_U_23
    Rh1 0.01427(9) 0.00972(8) 0.01327(9) 0.00346(6) -0.00045(6) -0.00109(5)
    C01 0.0090(9) 0.0108(9) 0.0177(10) 0.0020(7) -0.0010(7) -0.0010(7)
    C02 0.0112(10) 0.0144(9) 0.0156(10) 0.0042(8) -0.0005(7) 0.0005(7)
    C03 0.0096(9) 0.0101(9) 0.0210(10) 0.0025(7) -0.0025(8) -0.0006(7)
    C04 0.0155(10) 0.0154(10) 0.0194(10) 0.0049(8) -0.0023(8) 0.0003(8)
    C05 0.0198(11) 0.0154(10) 0.0285(12) 0.0045(9) -0.0034(9) 0.0055(9)
    C06 0.0176(11) 0.0113(9) 0.0398(14) 0.0062(9) -0.0055(10) -0.0026(9)
    C07 0.0174(11) 0.0167(10) 0.0294(12) 0.0070(9) -0.0037(9) -0.0087(9)
    C08 0.0153(10) 0.0154(10) 0.0225(11) 0.0046(8) -0.0008(8) -0.0015(8)
    C09 0.0178(10) 0.0105(9) 0.0117(9) 0.0037(8) -0.0011(8) -0.0017(7)
    C10 0.0146(10) 0.0185(10) 0.0194(10) 0.0064(9) 0.0012(8) 0.0001(8)
    C11 0.0188(11) 0.0147(10) 0.0240(11) 0.0013(9) 0.0023(9) 0.0010(8)
    C12 0.0278(12) 0.0131(9) 0.0157(10) 0.0066(9) 0.0030(9) 0.0017(8)
    C13 0.0214(11) 0.0173(10) 0.0161(10) 0.0096(9) -0.0031(8) -0.0031(8)
    C14 0.0146(10) 0.0147(10) 0.0169(10) 0.0036(8) -0.0007(8) -0.0020(8)
    C15 0.0169(10) 0.0122(9) 0.0133(9) 0.0038(8) 0.0006(8) 0.0020(7)
    C16 0.0172(11) 0.0208(11) 0.0198(10) 0.0074(9) -0.0018(8) -0.0012(8)
    C17 0.0240(12) 0.0252(11) 0.0242(11) 0.0144(10) 0.0032(9) -0.0010(9)
    C18 0.0310(13) 0.0164(10) 0.0198(11) 0.0085(10) 0.0004(9) -0.0028(8)
    C19 0.0206(11) 0.0144(10) 0.0221(11) 0.0015(9) -0.0025(9) -0.0022(8)
    C20 0.0179(11) 0.0148(10) 0.0207(10) 0.0058(8) 0.0005(8) 0.0000(8)
    C21 0.0263(12) 0.0120(9) 0.0171(10) 0.0084(9) -0.0016(9) -0.0026(8)
    C22 0.0198(11) 0.0089(9) 0.0196(10) 0.0025(8) -0.0016(8) -0.0035(7)
    C23 0.0216(12) 0.0159(10) 0.0236(11) 0.0040(9) -0.0057(9) -0.0037(8)
    C24 0.0233(12) 0.0205(11) 0.0226(11) 0.0094(9) -0.0064(9) -0.0014(9)
    C25 0.0256(12) 0.0125(9) 0.0145(10) 0.0068(9) -0.0045(8) 0.0008(7)
    C26 0.0232(12) 0.0158(10) 0.0140(10) 0.0040(9) 0.0018(8) 0.0014(8)
    C27 0.0249(12) 0.0232(11) 0.0169(10) 0.0099(10) 0.0043(9) -0.0005(8)
    C28 0.0254(12) 0.0251(11) 0.0218(11) 0.0142(10) 0.0001(9) -0.0044(9)
    N1 0.0148(9) 0.0123(8) 0.0174(9) 0.0044(7) -0.0007(7) -0.0003(6)
    N2 0.0151(9) 0.0104(8) 0.0152(8) 0.0023(7) -0.0012(7) -0.0016(6)
    O5 0.0244(8) 0.0101(7) 0.0153(7) 0.0026(6) 0.0004(6) -0.0016(5)
    S1 0.0199(3) 0.0101(2) 0.0143(2) 0.0037(2) -0.00070(19) -0.00073(18)
_geom_special_details
;
All s.u.'s (except the s.u. in the dihedral angle between two l.s. planes) are
estimated using the full covariance matrix. The cell s.u.'s are taken into
account individually in the estimation of s.u.'s in distances, angles and
torsion angles; correlations between s.u.'s in cell parameters are only used
when they are defined by crystal symmetry. An approximate (isotropic)
treatment of cell s.u.'s is used for estimating s.u.'s involving l.s. planes.
;
loop_
    _geom_bond_atom_site_label_1
    _geom_bond_atom_site_label_2
    _geom_bond_site_symmetry_2
    _geom_bond_distance
    _geom_bond_publ_flag
    Rh1 O5 . 2.0537(16) yes
    Rh1 C21 . 2.116(2) yes
    Rh1 C22 . 2.131(2) yes
    Rh1 C25 . 2.148(2) yes
    Rh1 C26 . 2.155(2) yes
    Rh1 S1 . 2.2942(10) yes
    C01 O5 . 1.263(2) yes
    C01 N1 . 1.330(3) yes
    C01 C03 . 1.505(3) ?
    C02 N1 . 1.346(3) yes
    C02 N2 . 1.351(3) ?
    C02 S1 . 1.726(2) yes
    C03 C04 . 1.395(3) ?
    C03 C08 . 1.403(3) ?
    C04 C05 . 1.389(3) ?
    C04 H04 . 0.95 ?
    C05 C06 . 1.390(3) ?
    C05 H05 . 0.95 ?
    C06 C07 . 1.389(3) ?
    C06 H06 . 0.95 ?
    C07 C08 . 1.392(3) ?
    C07 H07 . 0.95 ?
    C08 H08 . 0.95 ?
    C09 C14 . 1.388(3) ?
    C09 C10 . 1.390(3) ?
    C09 N2 . 1.449(2) ?
    C10 C11 . 1.394(3) ?
    C10 H10 . 0.95 ?
    C11 C12 . 1.382(3) ?
    C11 H11 . 0.95 ?
    C12 C13 . 1.388(3) ?
    C12 H12 . 0.95 ?
    C13 C14 . 1.392(3) ?
    C13 H13 . 0.95 ?
    C14 H14 . 0.95 ?
    C15 C16 . 1.384(3) ?
    C15 C20 . 1.387(3) ?
    C15 N2 . 1.453(3) ?
    C16 C17 . 1.390(3) ?
    C16 H16 . 0.95 ?
    C17 C18 . 1.393(3) ?
    C17 H17 . 0.95 ?
    C18 C19 . 1.384(3) ?
    C18 H18 . 0.95 ?
    C19 C20 . 1.393(3) ?
    C19 H19 . 0.95 ?
    C20 H20 . 0.95 ?
    C21 C22 . 1.400(3) ?
    C21 C28 . 1.514(3) ?
    C21 H21 . 1 ?
    C22 C23 . 1.524(3) ?
    C22 H22 . 1 ?
    C23 C24 . 1.538(3) ?
    C23 H23A . 0.99 ?
    C23 H23B . 0.99 ?
    C24 C25 . 1.512(3) ?
    C24 H24A . 0.99 ?
    C24 H24B . 0.99 ?
    C25 C26 . 1.389(3) ?
    C25 H25 . 1 ?
    C26 C27 . 1.520(3) ?
    C26 H26 . 1 ?
    C27 C28 . 1.544(3) ?
    C27 H27A . 0.99 ?
    C27 H27B . 0.99 ?
    C28 H28A . 0.99 ?
    C28 H28B . 0.99 ?
loop_
    _geom_angle_atom_site_label_1
    _geom_angle_atom_site_label_2
    _geom_angle_atom_site_label_3
    _geom_angle_site_symmetry_1
    _geom_angle_site_symmetry_3
    _geom_angle
    _geom_angle_publ_flag
    O5 Rh1 C21 . . 160.27(8) ?
    O5 Rh1 C22 . . 160.44(8) ?
    C21 Rh1 C22 . . 38.48(9) ?
    O5 Rh1 C25 . . 86.38(7) ?
    C21 Rh1 C25 . . 98.03(8) ?
    C22 Rh1 C25 . . 81.92(8) ?
    O5 Rh1 C26 . . 89.94(7) ?
    C21 Rh1 C26 . . 82.25(8) ?
    C22 Rh1 C26 . . 90.31(9) ?
    C25 Rh1 C26 . . 37.66(9) ?
    O5 Rh1 S1 . . 92.60(5) ?
    C21 Rh1 S1 . . 89.41(6) ?
    C22 Rh1 S1 . . 93.30(6) ?
    C25 Rh1 S1 . . 160.68(7) ?
    C26 Rh1 S1 . . 161.63(7) ?
    O5 C01 N1 . . 131.01(18) ?
    O5 C01 C03 . . 115.41(17) ?
    N1 C01 C03 . . 113.57(18) ?
    N1 C02 N2 . . 113.29(18) ?
    N1 C02 S1 . . 130.18(16) ?
    N2 C02 S1 . . 116.53(15) ?
    C04 C03 C08 . . 119.53(19) ?
    C04 C03 C01 . . 120.11(19) ?
    C08 C03 C01 . . 120.36(18) ?
    C05 C04 C03 . . 120.4(2) ?
    C05 C04 H04 . . 119.8 ?
    C03 C04 H04 . . 119.8 ?
    C04 C05 C06 . . 120.1(2) ?
    C04 C05 H05 . . 120 ?
    C06 C05 H05 . . 120 ?
    C07 C06 C05 . . 119.9(2) ?
    C07 C06 H06 . . 120.1 ?
    C05 C06 H06 . . 120.1 ?
    C06 C07 C08 . . 120.5(2) ?
    C06 C07 H07 . . 119.7 ?
    C08 C07 H07 . . 119.7 ?
    C07 C08 C03 . . 119.6(2) ?
    C07 C08 H08 . . 120.2 ?
    C03 C08 H08 . . 120.2 ?
    C14 C09 C10 . . 121.27(19) ?
    C14 C09 N2 . . 119.49(19) ?
    C10 C09 N2 . . 119.20(19) ?
    C09 C10 C11 . . 119.0(2) ?
    C09 C10 H10 . . 120.5 ?
    C11 C10 H10 . . 120.5 ?
    C12 C11 C10 . . 120.3(2) ?
    C12 C11 H11 . . 119.9 ?
    C10 C11 H11 . . 119.9 ?
    C11 C12 C13 . . 120.1(2) ?
    C11 C12 H12 . . 119.9 ?
    C13 C12 H12 . . 119.9 ?
    C12 C13 C14 . . 120.4(2) ?
    C12 C13 H13 . . 119.8 ?
    C14 C13 H13 . . 119.8 ?
    C09 C14 C13 . . 118.9(2) ?
    C09 C14 H14 . . 120.6 ?
    C13 C14 H14 . . 120.6 ?
    C16 C15 C20 . . 120.8(2) ?
    C16 C15 N2 . . 120.08(19) ?
    C20 C15 N2 . . 119.10(19) ?
    C15 C16 C17 . . 119.7(2) ?
    C15 C16 H16 . . 120.1 ?
    C17 C16 H16 . . 120.1 ?
    C16 C17 C18 . . 119.9(2) ?
    C16 C17 H17 . . 120.1 ?
    C18 C17 H17 . . 120.1 ?
    C19 C18 C17 . . 120.0(2) ?
    C19 C18 H18 . . 120 ?
    C17 C18 H18 . . 120 ?
    C18 C19 C20 . . 120.3(2) ?
    C18 C19 H19 . . 119.9 ?
    C20 C19 H19 . . 119.9 ?
    C15 C20 C19 . . 119.4(2) ?
    C15 C20 H20 . . 120.3 ?
    C19 C20 H20 . . 120.3 ?
    C22 C21 C28 . . 125.9(2) ?
    C22 C21 Rh1 . . 71.31(12) ?
    C28 C21 Rh1 . . 109.86(14) ?
    C22 C21 H21 . . 113.9 ?
    C28 C21 H21 . . 113.9 ?
    Rh1 C21 H21 . . 113.9 ?
    C21 C22 C23 . . 123.5(2) ?
    C21 C22 Rh1 . . 70.21(12) ?
    C23 C22 Rh1 . . 113.14(14) ?
    C21 C22 H22 . . 114.1 ?
    C23 C22 H22 . . 114.1 ?
    Rh1 C22 H22 . . 114.1 ?
    C22 C23 C24 . . 112.68(18) ?
    C22 C23 H23A . . 109.1 ?
    C24 C23 H23A . . 109.1 ?
    C22 C23 H23B . . 109.1 ?
    C24 C23 H23B . . 109.1 ?
    H23A C23 H23B . . 107.8 ?
    C25 C24 C23 . . 112.62(18) ?
    C25 C24 H24A . . 109.1 ?
    C23 C24 H24A . . 109.1 ?
    C25 C24 H24B . . 109.1 ?
    C23 C24 H24B . . 109.1 ?
    H24A C24 H24B . . 107.8 ?
    C26 C25 C24 . . 125.8(2) ?
    C26 C25 Rh1 . . 71.44(12) ?
    C24 C25 Rh1 . . 110.18(14) ?
    C26 C25 H25 . . 113.8 ?
    C24 C25 H25 . . 113.8 ?
    Rh1 C25 H25 . . 113.8 ?
    C25 C26 C27 . . 123.3(2) ?
    C25 C26 Rh1 . . 70.90(12) ?
    C27 C26 Rh1 . . 112.49(14) ?
    C25 C26 H26 . . 114.2 ?
    C27 C26 H26 . . 114.2 ?
    Rh1 C26 H26 . . 114.2 ?
    C26 C27 C28 . . 111.68(18) ?
    C26 C27 H27A . . 109.3 ?
    C28 C27 H27A . . 109.3 ?
    C26 C27 H27B . . 109.3 ?
    C28 C27 H27B . . 109.3 ?
    H27A C27 H27B . . 107.9 ?
    C21 C28 C27 . . 113.09(19) ?
    C21 C28 H28A . . 109 ?
    C27 C28 H28A . . 109 ?
    C21 C28 H28B . . 109 ?
    C27 C28 H28B . . 109 ?
    H28A C28 H28B . . 107.8 ?
    C01 N1 C02 . . 126.80(18) ?
    C02 N2 C09 . . 122.68(17) ?
    C02 N2 C15 . . 121.22(17) ?
    C09 N2 C15 . . 116.10(16) ?
    C01 O5 Rh1 . . 130.27(13) ?
    C02 S1 Rh1 . . 108.49(7) ?
loop_
    _geom_torsion_atom_site_label_1
    _geom_torsion_atom_site_label_2
    _geom_torsion_atom_site_label_3
    _geom_torsion_atom_site_label_4
    _geom_torsion_site_symmetry_1
    _geom_torsion_site_symmetry_2
    _geom_torsion_site_symmetry_3
    _geom_torsion_site_symmetry_4
    _geom_torsion
    _geom_torsion_publ_flag
    O5 C01 C03 C04 . . . . -5.8(3) ?
    N1 C01 C03 C04 . . . . 173.41(18) ?
    O5 C01 C03 C08 . . . . 173.64(19) ?
    N1 C01 C03 C08 . . . . -7.2(3) ?
    C08 C03 C04 C05 . . . . 0.2(3) ?
    C01 C03 C04 C05 . . . . 179.6(2) ?
    C03 C04 C05 C06 . . . . -0.7(3) ?
    C04 C05 C06 C07 . . . . 0.5(3) ?
    C05 C06 C07 C08 . . . . 0.3(3) ?
    C06 C07 C08 C03 . . . . -0.8(3) ?
    C04 C03 C08 C07 . . . . 0.6(3) ?
    C01 C03 C08 C07 . . . . -178.84(19) ?
    C14 C09 C10 C11 . . . . -1.3(3) ?
    N2 C09 C10 C11 . . . . -178.66(19) ?
    C09 C10 C11 C12 . . . . 1.1(3) ?
    C10 C11 C12 C13 . . . . 0.0(3) ?
    C11 C12 C13 C14 . . . . -1.0(3) ?
    C10 C09 C14 C13 . . . . 0.3(3) ?
    N2 C09 C14 C13 . . . . 177.69(18) ?
    C12 C13 C14 C09 . . . . 0.8(3) ?
    C20 C15 C16 C17 . . . . 1.2(3) ?
    N2 C15 C16 C17 . . . . 178.88(19) ?
    C15 C16 C17 C18 . . . . -0.4(3) ?
    C16 C17 C18 C19 . . . . -0.6(3) ?
    C17 C18 C19 C20 . . . . 0.7(3) ?
    C16 C15 C20 C19 . . . . -1.0(3) ?
    N2 C15 C20 C19 . . . . -178.70(18) ?
    C18 C19 C20 C15 . . . . 0.0(3) ?
    O5 Rh1 C21 C22 . . . . -167.87(17) ?
    C25 Rh1 C21 C22 . . . . -66.06(14) ?
    C26 Rh1 C21 C22 . . . . -100.37(14) ?
    S1 Rh1 C21 C22 . . . . 96.05(12) ?
    O5 Rh1 C21 C28 . . . . -45.4(3) ?
    C22 Rh1 C21 C28 . . . . 122.4(2) ?
    C25 Rh1 C21 C28 . . . . 56.38(17) ?
    C26 Rh1 C21 C28 . . . . 22.07(15) ?
    S1 Rh1 C21 C28 . . . . -141.51(15) ?
    C28 C21 C22 C23 . . . . 3.8(3) ?
    Rh1 C21 C22 C23 . . . . 105.22(19) ?
    C28 C21 C22 Rh1 . . . . -101.4(2) ?
    O5 Rh1 C22 C21 . . . . 167.77(18) ?
    C25 Rh1 C22 C21 . . . . 113.92(14) ?
    C26 Rh1 C22 C21 . . . . 77.09(13) ?
    S1 Rh1 C22 C21 . . . . -84.89(12) ?
    O5 Rh1 C22 C23 . . . . 48.8(3) ?
    C21 Rh1 C22 C23 . . . . -119.0(2) ?
    C25 Rh1 C22 C23 . . . . -5.05(17) ?
    C26 Rh1 C22 C23 . . . . -41.89(17) ?
    S1 Rh1 C22 C23 . . . . 156.14(16) ?
    C21 C22 C23 C24 . . . . -92.8(3) ?
    Rh1 C22 C23 C24 . . . . -12.0(3) ?
    C22 C23 C24 C25 . . . . 30.3(3) ?
    C23 C24 C25 C26 . . . . 47.4(3) ?
    C23 C24 C25 Rh1 . . . . -33.8(2) ?
    O5 Rh1 C25 C26 . . . . 94.60(13) ?
    C21 Rh1 C25 C26 . . . . -66.06(14) ?
    C22 Rh1 C25 C26 . . . . -101.12(14) ?
    S1 Rh1 C25 C26 . . . . -177.86(13) ?
    O5 Rh1 C25 C24 . . . . -143.13(16) ?
    C21 Rh1 C25 C24 . . . . 56.21(17) ?
    C22 Rh1 C25 C24 . . . . 21.15(16) ?
    C26 Rh1 C25 C24 . . . . 122.3(2) ?
    S1 Rh1 C25 C24 . . . . -55.6(3) ?
    C24 C25 C26 C27 . . . . 3.0(3) ?
    Rh1 C25 C26 C27 . . . . 104.9(2) ?
    C24 C25 C26 Rh1 . . . . -101.9(2) ?
    O5 Rh1 C26 C25 . . . . -84.15(13) ?
    C21 Rh1 C26 C25 . . . . 114.02(13) ?
    C22 Rh1 C26 C25 . . . . 76.28(13) ?
    S1 Rh1 C26 C25 . . . . 177.75(14) ?
    O5 Rh1 C26 C27 . . . . 156.78(16) ?
    C21 Rh1 C26 C27 . . . . -5.04(16) ?
    C22 Rh1 C26 C27 . . . . -42.78(17) ?
    C25 Rh1 C26 C27 . . . . -119.1(2) ?
    S1 Rh1 C26 C27 . . . . 58.7(3) ?
    C25 C26 C27 C28 . . . . -94.1(3) ?
    Rh1 C26 C27 C28 . . . . -12.9(2) ?
    C22 C21 C28 C27 . . . . 44.9(3) ?
    Rh1 C21 C28 C27 . . . . -35.9(2) ?
    C26 C27 C28 C21 . . . . 32.2(3) ?
    O5 C01 N1 C02 . . . . -0.6(4) ?
    C03 C01 N1 C02 . . . . -179.59(19) ?
    N2 C02 N1 C01 . . . . 176.38(19) ?
    S1 C02 N1 C01 . . . . -3.7(3) ?
    N1 C02 N2 C09 . . . . -177.07(18) ?
    S1 C02 N2 C09 . . . . 3.0(3) ?
    N1 C02 N2 C15 . . . . 3.3(3) ?
    S1 C02 N2 C15 . . . . -176.63(15) ?
    C14 C09 N2 C02 . . . . 88.4(2) ?
    C10 C09 N2 C02 . . . . -94.2(2) ?
    C14 C09 N2 C15 . . . . -92.0(2) ?
    C10 C09 N2 C15 . . . . 85.4(2) ?
    C16 C15 N2 C02 . . . . 84.2(3) ?
    C20 C15 N2 C02 . . . . -98.1(2) ?
    C16 C15 N2 C09 . . . . -95.4(2) ?
    C20 C15 N2 C09 . . . . 82.3(2) ?
    N1 C01 O5 Rh1 . . . . 8.8(3) ?
    C03 C01 O5 Rh1 . . . . -172.15(13) ?
    C21 Rh1 O5 C01 . . . . -104.8(3) ?
    C22 Rh1 O5 C01 . . . . 98.2(3) ?
    C25 Rh1 O5 C01 . . . . 151.38(19) ?
    C26 Rh1 O5 C01 . . . . -171.10(19) ?
    S1 Rh1 O5 C01 . . . . -9.30(18) ?
    N1 C02 S1 Rh1 . . . . 0.0(2) ?
    N2 C02 S1 Rh1 . . . . 179.91(14) ?
    O5 Rh1 S1 C02 . . . . 4.43(9) ?
    C21 Rh1 S1 C02 . . . . 164.79(10) ?
    C22 Rh1 S1 C02 . . . . -156.91(10) ?
    C25 Rh1 S1 C02 . . . . -82.05(19) ?
    C26 Rh1 S1 C02 . . . . 102.1(2) ?
_iucr_refine_instructions_details
;
TITL 12Rsw2_0m in P1
CELL  0.71069   9.8030  11.2290  11.5320   90.408   91.684  112.183
ZERR     2.00   0.0050   0.0050   0.0050    0.005    0.005    0.005
LATT   1
SFAC  C    H    N    O    S    RH
UNIT  56   54   4    2    2    2
MERG   2
OMIT    -4.00  56.00
FMAP   2
PLAN   20
SIZE     0.09   0.17   0.22
ACTA
BOND   $H
CONF
LIST   4
L.S.   4
TEMP  -173.20
WGHT    0.030900    0.959100
FVAR       0.46690
RH1   6    0.208984    0.353095    0.129434    11.00000    0.01427    0.00972 =
         0.01327   -0.00109   -0.00045    0.00346
C01   1    0.282957    0.591453    0.281711    11.00000    0.00896    0.01079 =
         0.01766   -0.00101   -0.00103    0.00200
C02   1    0.230013    0.413770    0.409374    11.00000    0.01124    0.01443 =
         0.01565    0.00047   -0.00047    0.00424
C03   1    0.320336    0.734357    0.285313    11.00000    0.00963    0.01014 =
         0.02096   -0.00062   -0.00251    0.00255
C04   1    0.358885    0.805230    0.184264    11.00000    0.01546    0.01537 =
         0.01938    0.00028   -0.00226    0.00489
AFIX  43
H04   2    0.362056    0.763129    0.113233    11.00000   -1.20000
AFIX   0
C05   1    0.392662    0.937038    0.186943    11.00000    0.01982    0.01535 =
         0.02845    0.00553   -0.00343    0.00455
AFIX  43
H05   2    0.419956    0.984948    0.118027    11.00000   -1.20000
AFIX   0
C06   1    0.386559    0.998894    0.290378    11.00000    0.01758    0.01132 =
         0.03983   -0.00261   -0.00546    0.00618
AFIX  43
H06   2    0.408939    1.088924    0.292075    11.00000   -1.20000
AFIX   0
C07   1    0.347696    0.928876    0.391219    11.00000    0.01738    0.01674 =
         0.02941   -0.00874   -0.00373    0.00701
AFIX  43
H07   2    0.343127    0.971293    0.461715    11.00000   -1.20000
AFIX   0
C08   1    0.315385    0.797041    0.389821    11.00000    0.01533    0.01543 =
         0.02248   -0.00153   -0.00077    0.00461
AFIX  43
H08   2    0.290124    0.749785    0.459254    11.00000   -1.20000
AFIX   0
C09   1    0.198268    0.263286    0.569407    11.00000    0.01777    0.01053 =
         0.01174   -0.00168   -0.00105    0.00368
C10   1    0.055181    0.183685    0.594636    11.00000    0.01464    0.01852 =
         0.01938    0.00009    0.00120    0.00638
AFIX  43
H10   2   -0.024307    0.211157    0.580872    11.00000   -1.20000
AFIX   0
C11   1    0.030040    0.062971    0.640423    11.00000    0.01876    0.01466 =
         0.02399    0.00095    0.00230    0.00126
AFIX  43
H11   2   -0.067463    0.007032    0.656752    11.00000   -1.20000
AFIX   0
C12   1    0.146351    0.024300    0.662171    11.00000    0.02782    0.01306 =
         0.01569    0.00167    0.00297    0.00660
AFIX  43
H12   2    0.128602   -0.058067    0.693422    11.00000   -1.20000
AFIX   0
C13   1    0.289079    0.105596    0.638436    11.00000    0.02142    0.01734 =
         0.01607   -0.00308   -0.00308    0.00956
AFIX  43
H13   2    0.368806    0.079069    0.654642    11.00000   -1.20000
AFIX   0
C14   1    0.316108    0.225730    0.591043    11.00000    0.01456    0.01466 =
         0.01691   -0.00203   -0.00066    0.00361
AFIX  43
H14   2    0.413529    0.281065    0.573803    11.00000   -1.20000
AFIX   0
C15   1    0.246573    0.491502    0.609758    11.00000    0.01688    0.01221 =
         0.01329    0.00195    0.00061    0.00382
C16   1    0.129024    0.523692    0.639759    11.00000    0.01718    0.02085 =
         0.01982   -0.00118   -0.00185    0.00736
AFIX  43
H16   2    0.034579    0.480551    0.603487    11.00000   -1.20000
AFIX   0
C17   1    0.149738    0.619422    0.723195    11.00000    0.02401    0.02523 =
         0.02419   -0.00103    0.00317    0.01444
AFIX  43
H17   2    0.069570    0.642318    0.743740    11.00000   -1.20000
AFIX   0
C18   1    0.288290    0.681765    0.776667    11.00000    0.03101    0.01643 =
         0.01979   -0.00278    0.00044    0.00852
AFIX  43
H18   2    0.302847    0.747745    0.833227    11.00000   -1.20000
AFIX   0
C19   1    0.404679    0.647569    0.747382    11.00000    0.02064    0.01442 =
         0.02214   -0.00217   -0.00248    0.00152
AFIX  43
H19   2    0.498769    0.689475    0.784600    11.00000   -1.20000
AFIX   0
C20   1    0.384404    0.551952    0.663555    11.00000    0.01787    0.01480 =
         0.02074   -0.00003    0.00050    0.00583
AFIX  43
H20   2    0.464215    0.528364    0.643420    11.00000   -1.20000
AFIX   0
C21   1    0.217781    0.176680    0.072349    11.00000    0.02633    0.01204 =
         0.01710   -0.00264   -0.00161    0.00844
AFIX  13
H21   2    0.234974    0.123914    0.136436    11.00000   -1.20000
AFIX   0
C22   1    0.071948    0.168449    0.060887    11.00000    0.01985    0.00888 =
         0.01962   -0.00347   -0.00159    0.00250
AFIX  13
H22   2    0.004526    0.111204    0.118341    11.00000   -1.20000
AFIX   0
C23   1   -0.003429    0.174517   -0.055199    11.00000    0.02158    0.01587 =
         0.02364   -0.00373   -0.00575    0.00397
AFIX  23
H23A  2   -0.109049    0.118153   -0.053060    11.00000   -1.20000
H23B  2    0.041084    0.141201   -0.117244    11.00000   -1.20000
AFIX   0
C24   1    0.009841    0.311706   -0.084754    11.00000    0.02329    0.02046 =
         0.02264   -0.00139   -0.00641    0.00940
AFIX  23
H24A  2    0.007450    0.319869   -0.170141    11.00000   -1.20000
H24B  2   -0.076036    0.326576   -0.054592    11.00000   -1.20000
AFIX   0
C25   1    0.149883    0.413491   -0.034367    11.00000    0.02558    0.01248 =
         0.01449    0.00081   -0.00446    0.00675
AFIX  13
H25   2    0.147737    0.501804   -0.031966    11.00000   -1.20000
AFIX   0
C26   1    0.290684    0.412397   -0.040739    11.00000    0.02315    0.01575 =
         0.01403    0.00137    0.00175    0.00401
AFIX  13
H26   2    0.370879    0.499797   -0.042296    11.00000   -1.20000
AFIX   0
C27   1    0.324151    0.308914   -0.105754    11.00000    0.02489    0.02320 =
         0.01686   -0.00055    0.00433    0.00995
AFIX  23
H27A  2    0.421501    0.348082   -0.141229    11.00000   -1.20000
H27B  2    0.249038    0.272089   -0.169046    11.00000   -1.20000
AFIX   0
C28   1    0.325040    0.200299   -0.024749    11.00000    0.02540    0.02506 =
         0.02183   -0.00440    0.00005    0.01419
AFIX  23
H28A  2    0.299964    0.119899   -0.071189    11.00000   -1.20000
H28B  2    0.425718    0.222743    0.009344    11.00000   -1.20000
AFIX   0
N1    3    0.263333    0.538615    0.385829    11.00000    0.01475    0.01226 =
         0.01742   -0.00033   -0.00071    0.00436
N2    3    0.225325    0.389957    0.524180    11.00000    0.01507    0.01043 =
         0.01520   -0.00159   -0.00119    0.00229
O5    4    0.277261    0.542440    0.181891    11.00000    0.02444    0.01007 =
         0.01530   -0.00156    0.00036    0.00262
S1    5    0.193248    0.283097    0.316821    11.00000    0.01990    0.01009 =
         0.01434   -0.00073   -0.00070    0.00369
HKLF    4
REM  12Rsw2_0m in P1
REM R1 =  0.0276 for   5014 Fo > 4sig(Fo)  and  0.0331 for all   5583 data
REM    298 parameters refined using      0 restraints
END
WGHT      0.0309      0.9591
REM Highest difference peak  0.656,  deepest hole -1.008,  1-sigma level  0.083
Q1    1   0.2054  0.3922  0.0507  11.00000  0.05    0.66
Q2    1   0.1274  0.3751  0.1251  11.00000  0.05    0.62
Q3    1   0.2871  0.3195  0.1313  11.00000  0.05    0.60
Q4    1   0.2231  0.4189 -0.0600  11.00000  0.05    0.59
Q5    1   0.2125  0.3196  0.2143  11.00000  0.05    0.50
Q6    1   0.1936  0.3988  0.2060  11.00000  0.05    0.50
Q7    1   0.3754 -0.0601  0.6126  11.00000  0.05    0.47
Q8    1   0.1796  0.2822  0.1790  11.00000  0.05    0.46
Q9    1   0.3363  0.7773  0.3408  11.00000  0.05    0.42
Q10   1   0.1416  0.1585  0.0599  11.00000  0.05    0.41
Q11   1   0.2229  0.6573  0.7398  11.00000  0.05    0.39
Q12   1   0.2697  0.4834  0.3869  11.00000  0.05    0.39
Q13   1   0.2385  0.3416  0.0600  11.00000  0.05    0.39
Q14   1   0.3311  0.7685  0.2388  11.00000  0.05    0.38
Q15   1   0.2577  0.2448  0.5961  11.00000  0.05    0.37
Q16   1   0.3003  0.3636 -0.0677  11.00000  0.05    0.37
Q17   1   0.0999  0.3510  0.1999  11.00000  0.05    0.37
Q18   1   0.3410  0.6580  0.7581  11.00000  0.05    0.36
Q19   1   0.0600  0.1242  0.6175  11.00000  0.05    0.36
Q20   1   0.2965  0.6678  0.2765  11.00000  0.05    0.35
;
