# Supplementary material for: (N-Benzoyl-N′,N′-diphenyl­thio­ureato-κ2 S,O)(η4-cyclo­octa-1,5-diene)rhodium(I)
Source: Acta Crystallogr Sect E Struct Rep Online. 2012 Jul 10;68(Pt 8):m1053–4. doi: 10.1107/S1600536812029753 (PMC3414120; doi:10.1107/S1600536812029753)
Supplement: Supplementary file 2 [file e-68-m1053-Isup2.hkl]

#
# h,k,l, Fc-squared, Fo-squared, sigma(Fo-squared) and status flag
#
data_I
_shelx_title ' 12Rsw2_0m in P1'
_shelx_refln_list_code          4
_shelx_F_calc_maximum      209.65
_exptl_crystal_F_000       556.00
_reflns_d_resolution_high  0.7569
 
loop_
 _symmetry_equiv_pos_as_xyz
 'x, y, z'
 '-x, -y, -z'
 
_cell_length_a     9.8030
_cell_length_b    11.2290
_cell_length_c    11.5320
_cell_angle_alpha  90.408
_cell_angle_beta   91.684
_cell_angle_gamma 112.183
 
_shelx_F_squared_multiplier     1.000
 
loop_
 _refln_index_h
 _refln_index_k
 _refln_index_l
 _refln_F_squared_calc
 _refln_F_squared_meas
 _refln_F_squared_sigma
 _refln_observed_status
   1   0   0     1389.31     1442.75     33.42 o
   2   0   0    33080.53    34269.97    717.54 o
   3   0   0      183.02      262.71      8.94 o
   4   0   0     2036.61     2104.44     37.49 o
   5   0   0     4491.76     4445.64     76.89 o
   6   0   0      149.65      144.04      6.94 o
   7   0   0     1308.48     1333.62     28.58 o
   8   0   0      542.39      607.43     35.96 o
   9   0   0      380.33      414.92     23.84 o
  10   0   0     1341.67     1359.44     53.12 o
  11   0   0      165.86      177.05     19.75 o
 -12   1   0      211.13      206.70     20.79 o
 -11   1   0      828.86      829.52     36.68 o
 -10   1   0        6.00        1.68      7.63 o
  -9   1   0     2086.58     2127.24     55.20 o
  -8   1   0     1425.29     1491.13     39.95 o
  -7   1   0     1682.82     1623.21     70.56 o
  -6   1   0     7217.48     7070.64    228.86 o
  -5   1   0       56.42       72.06     15.84 o
  -4   1   0    15179.32    15504.33    470.15 o
  -3   1   0       15.00       -3.91      7.43 o
  -2   1   0    43952.11    45758.37    956.60 o
  -1   1   0     9835.30     9504.01    158.99 o
   0   1   0     9651.28    10293.48    162.62 o
   1   1   0    14686.70    15331.41    150.77 o
   2   1   0      468.18      482.35      7.57 o
   3   1   0    14205.91    15569.48    195.93 o
   4   1   0      240.76      211.90      7.72 o
   5   1   0     2431.26     2656.60     49.41 o
   6   1   0     2278.47     2344.35     45.63 o
   7   1   0      268.68      276.29     14.19 o
   8   1   0     1636.27     1719.35     48.60 o
   9   1   0      376.12      368.72     24.35 o
  10   1   0      911.51      997.82     45.95 o
  11   1   0      378.87      348.08     28.25 o
 -10   2   0     2446.87     2428.81    105.22 o
  -9   2   0       16.30       17.15     15.55 o
  -8   2   0    10249.41    10494.07    337.81 o
  -7   2   0      360.74      431.51     33.81 o
  -6   2   0    11015.61    11157.53    349.14 o
  -5   2   0      404.26      287.53     24.37 o
  -4   2   0     3933.51     3921.97    128.84 o
  -3   2   0     3609.29     3374.89    109.53 o
  -2   2   0      179.53      168.05     15.26 o
  -1   2   0     7022.71     6946.11     78.87 o
   0   2   0     1306.30     1439.03     17.93 o
   1   2   0     1962.44     1961.95     22.30 o
   2   2   0     2596.45     2730.80     37.09 o
   3   2   0     2995.46     3326.23     44.88 o
   4   2   0     7716.19     8528.46    130.92 o
   5   2   0      522.70      529.69     15.58 o
   6   2   0      869.25      849.86     27.43 o
   7   2   0     1714.05     1763.24     45.50 o
   8   2   0       64.68       81.54     14.19 o
   9   2   0     1603.17     1698.22     67.23 o
  10   2   0        0.05       -1.70     10.76 o
  11   2   0      547.01      561.42     37.25 o
 -10   3   0     3051.23     3003.69    122.83 o
  -9   3   0      567.06      614.32     44.26 o
  -8   3   0     1518.23     1694.35     76.05 o
  -7   3   0     1274.37     1356.41     62.68 o
  -6   3   0      414.39      440.83     30.83 o
  -5   3   0     9817.12     9782.40    305.15 o
  -4   3   0      116.02       95.43     12.82 o
  -3   3   0    10741.58    10272.24    169.98 o
  -2   3   0     1094.42     1001.31     13.47 o
  -1   3   0       10.51        6.12      1.44 o
   0   3   0     3622.64     3756.69     44.65 o
   1   3   0       48.39       51.01      3.05 o
   2   3   0     4067.99     4241.69     51.16 o
   3   3   0     1530.73     1574.73     32.04 o
   4   3   0      179.69      144.10      7.05 o
   5   3   0     2677.01     2841.17     46.23 o
   6   3   0       10.00       -6.16      5.93 o
   7   3   0     1109.08     1242.44     52.91 o
   8   3   0       64.98       55.61     13.67 o
   9   3   0      239.50      249.95     26.33 o
  10   3   0      189.97      232.71     27.17 o
 -10   4   0      279.00      316.69     37.02 o
  -9   4   0      875.27      937.60     54.86 o
  -8   4   0        9.19       47.39     17.87 o
  -7   4   0     1984.86     2105.48     85.34 o
  -6   4   0     1536.31     1578.91     65.91 o
  -5   4   0     1655.45     1810.27     69.73 o
  -4   4   0     5732.19     5515.28    135.26 o
  -3   4   0        0.05       -2.63      1.32 o
  -2   4   0     2283.03     2122.68     31.74 o
  -1   4   0      364.21      328.60      6.81 o
   0   4   0      910.31      915.52     15.38 o
   1   4   0     4467.77     4634.93     61.41 o
   2   4   0       87.47       83.91      6.47 o
   3   4   0     3946.89     4164.69     74.17 o
   4   4   0        0.16       -0.17      4.55 o
   5   4   0     1147.37     1177.44     29.86 o
   6   4   0       71.96       92.91     15.88 o
   7   4   0      156.37      140.83     19.67 o
   8   4   0      177.69      166.41     23.24 o
   9   4   0       58.80       41.91     16.28 o
  10   4   0      249.53      288.91     32.82 o
 -10   5   0      391.28      429.81     38.81 o
  -9   5   0      380.10      458.71     37.58 o
  -8   5   0     1578.71     1726.56     77.22 o
  -7   5   0        3.29       35.30     14.87 o
  -6   5   0     2224.57     2040.13     39.06 o
  -5   5   0      758.60      693.38     16.88 o
  -4   5   0       58.17       30.45      3.54 o
  -3   5   0     2344.86     2248.44     32.02 o
  -2   5   0       51.78       37.84      2.90 o
  -1   5   0     5476.71     5657.93     74.31 o
   0   5   0      215.67      258.63      7.55 o
   1   5   0     4351.91     4813.13     82.49 o
   2   5   0       18.33        9.08      2.72 o
   3   5   0      914.27      945.95     23.80 o
   4   5   0      632.17      634.14     18.69 o
   5   5   0      177.11      179.78     21.28 o
   6   5   0      728.71      753.54     42.23 o
   7   5   0       49.92       48.41     15.34 o
   8   5   0      616.61      590.87     40.31 o
   9   5   0      150.22      143.41     24.72 o
 -10   6   0      978.02     1027.92     60.49 o
  -9   6   0      275.64      264.38     32.29 o
  -8   6   0      477.70      609.36     41.68 o
  -7   6   0     1560.28     1577.82     51.71 o
  -6   6   0        6.07       -4.92     20.25 o
  -5   6   0     4438.95     4231.59     64.28 o
  -4   6   0       74.54       75.05      4.71 o
  -3   6   0     3191.46     3189.05     50.00 o
  -2   6   0      258.85      342.34      9.32 o
  -1   6   0     3697.49     3967.05     61.19 o
   0   6   0     1455.16     1553.12     32.37 o
   1   6   0      149.39      151.06     21.14 o
   2   6   0      463.17      515.58     15.16 o
   3   6   0       62.41       59.57      5.18 o
   4   6   0      409.59      428.38     20.96 o
   5   6   0       89.15       88.69     17.12 o
   6   6   0      323.58      329.34     28.75 o
   7   6   0      329.84      357.80     35.45 o
   8   6   0      110.18      102.86     22.50 o
 -10   7   0        1.38       21.51     17.66 o
  -9   7   0     1301.95     1306.63     29.84 o
  -8   7   0       10.03        6.51     10.00 o
  -7   7   0     3009.89     2967.25     57.30 o
  -6   7   0      298.64      286.65      9.62 o
  -5   7   0     1238.31     1117.19     19.08 o
  -4   7   0      155.39      147.97      6.48 o
  -3   7   0      682.26      693.90     12.54 o
  -2   7   0     2158.97     2272.67     38.73 o
  -1   7   0      270.48      298.75     11.85 o
   0   7   0     1424.19     1561.73     33.70 o
   1   7   0      156.47      170.39      9.46 o
   2   7   0       45.20       45.79      5.78 o
   3   7   0        1.39       -3.17      3.00 o
   4   7   0      124.11      130.68     21.05 o
   5   7   0      560.90      566.26     39.29 o
   6   7   0       24.22       13.10     13.05 o
   7   7   0      221.09      240.80     31.04 o
   8   7   0      128.36      130.74     25.69 o
 -10   8   0       75.42       74.29     12.76 o
  -9   8   0      785.23      690.94     26.92 o
  -8   8   0      413.09      359.60     46.83 o
  -7   8   0      582.47      535.70     14.37 o
  -6   8   0      931.71      859.94     19.32 o
  -5   8   0      111.84      103.41      6.19 o
  -4   8   0      291.02      272.61     16.14 o
  -3   8   0      492.42      531.32     11.46 o
  -2   8   0      685.65      694.01     19.85 o
  -1   8   0        1.02       -2.47      3.56 o
   0   8   0        6.20        0.82      3.50 o
   1   8   0       23.30       15.01      4.57 o
   2   8   0      489.29      482.35     22.11 o
   3   8   0     2802.89     2864.90     67.84 o
   4   8   0       24.29        4.63     10.89 o
   5   8   0      447.98      393.48     34.76 o
   6   8   0       78.27       53.25     19.14 o
   7   8   0       15.56       17.31     16.76 o
 -11   9   0      369.30      314.49     22.67 o
 -10   9   0      349.01      328.27     23.07 o
  -9   9   0      285.83      241.05     21.01 o
  -8   9   0      924.17      843.52     41.10 o
  -7   9   0       84.54       67.82      8.58 o
  -6   9   0      875.13      874.77     30.79 o
  -5   9   0       11.96        0.00      3.86 o
  -4   9   0     1028.80      942.01     50.16 o
  -3   9   0      241.18      207.98     11.62 o
  -2   9   0        9.45       10.32      4.84 o
  -1   9   0       15.59       19.91      7.53 o
   0   9   0        9.24       -0.59      4.87 o
   1   9   0     1340.89     1383.91     33.44 o
   2   9   0      376.72      396.46     18.05 o
   3   9   0      743.26      720.95     25.44 o
   4   9   0      616.59      649.64     45.44 o
   5   9   0       33.96       37.78     17.24 o
   6   9   0      806.38      767.32     54.20 o
 -12  10   0      153.62      109.11     17.13 o
 -11  10   0       63.61       73.99     14.92 o
 -10  10   0      265.47      236.48     25.11 o
  -9  10   0       27.32       -7.66     10.69 o
  -8  10   0      632.73      557.37     34.72 o
  -7  10   0      614.18      591.66     22.81 o
  -6  10   0      386.03      364.60     18.02 o
  -5  10   0     3532.44     3461.31     80.68 o
  -4  10   0       23.84        9.60      5.26 o
  -3  10   0     1618.98     1566.80     36.88 o
  -2  10   0        1.23        1.73      4.36 o
  -1  10   0      169.95      201.54     12.93 o
   0  10   0      350.55      396.26     16.39 o
   1  10   0        0.06       -7.35      4.13 o
   2  10   0      972.84      927.89     34.04 o
   3  10   0      129.56       87.47     21.62 o
   4  10   0      644.35      656.80     48.59 o
   5  10   0      177.44      172.66     30.70 o
 -11  11   0      119.48      117.53     19.42 o
 -10  11   0      212.13      176.98     23.47 o
  -9  11   0      194.89      178.95     23.70 o
  -8  11   0        6.38      -13.16     10.85 o
  -7  11   0     1579.61     1610.15     45.45 o
  -6  11   0      292.62      307.90     17.65 o
  -5  11   0      985.48      920.51     31.99 o
  -4  11   0      464.13      455.50     21.56 o
  -3  11   0      132.56      147.23     31.70 o
  -2  11   0     2045.10     1941.17     44.75 o
  -1  11   0       30.42       24.21      6.73 o
   0  11   0     1681.46     1660.72     46.85 o
   1  11   0      348.47      321.83     34.12 o
   2  11   0       30.30        6.92      6.18 o
   3  11   0      823.27      943.27     59.44 o
   4  11   0        6.89      -15.01     13.30 o
 -11  12   0      459.39      456.21     33.98 o
 -10  12   0        5.86        4.03     12.61 o
  -9  12   0      486.87      501.11     37.41 o
  -8  12   0      278.52      287.90     31.03 o
  -7  12   0       30.21       22.12      8.43 o
  -6  12   0      435.85      423.22     25.45 o
  -5  12   0       65.72       53.19     10.54 o
  -4  12   0     1223.69     1167.35     41.11 o
  -3  12   0      549.71      534.48     20.25 o
  -2  12   0     1319.19     1371.35     59.37 o
  -1  12   0     1716.74     1724.92     97.03 o
   0  12   0        3.00       -2.15      5.15 o
   1  12   0     1030.97     1038.31     36.86 o
   2  12   0      444.15      423.49     22.46 o
   3  12   0      616.83      543.77     47.72 o
 -10  13   0      673.97      713.02     44.78 o
  -9  13   0        5.85      -15.32     12.73 o
  -8  13   0     1273.06     1308.94     64.82 o
  -7  13   0      183.82      187.62     16.99 o
  -6  13   0      300.02      298.18     20.53 o
  -5  13   0      826.51      833.29     32.55 o
  -4  13   0       15.15       11.30      7.52 o
  -3  13   0     1831.48     1723.30     45.75 o
  -2  13   0      257.32      216.61     18.75 o
  -1  13   0      334.71      324.53     20.73 o
   0  13   0      705.89      631.29     35.56 o
   1  13   0        5.68       -8.36      7.42 o
  -8  14   0      160.34      153.18     25.66 o
  -7  14   0     1128.53     1186.22     41.79 o
  -6  14   0      105.98       96.06     14.24 o
  -5  14   0      887.82      855.41     37.11 o
  -4  14   0      386.03      351.67     22.38 o
  -3  14   0       97.96       65.33     10.41 o
  -2  14   0     1124.38     1248.50     90.19 o
  -1  14   0      126.61      106.52     17.80 o
   1 -14   1     1282.39     1264.63     57.31 o
   2 -14   1      589.92      565.89     53.53 o
   3 -14   1      240.64      214.01     16.71 o
   4 -14   1      644.86      645.00     29.41 o
   5 -14   1      147.66      116.30     15.19 o
   6 -14   1      515.22      538.13     27.21 o
   7 -14   1      592.34      653.83     45.48 o
   8 -14   1      150.19      193.20     28.76 o
  -1 -13   1      257.45      187.14     20.91 o
   0 -13   1     1245.79     1191.85     53.22 o
   1 -13   1       29.76       33.37      9.23 o
   2 -13   1     2071.80     2090.07    105.62 o
   3 -13   1      455.71      457.66     24.02 o
   4 -13   1      359.06      342.37     21.45 o
   5 -13   1     1617.02     1534.95     47.95 o
   6 -13   1        8.95        6.19      7.24 o
   7 -13   1     1695.59     1687.54     50.44 o
   8 -13   1        3.11      -12.87     14.85 o
   9 -13   1      582.06      615.33     41.92 o
  -3 -12   1       28.97      -12.42     15.98 o
  -2 -12   1      788.54      741.45     30.18 o
  -1 -12   1      148.68      178.74     16.09 o
   0 -12   1     1545.75     1505.92     48.05 o
   1 -12   1     1198.52     1249.00     40.76 o
   2 -12   1      185.57      177.59     19.72 o
   3 -12   1     2654.14     2727.71    108.81 o
   4 -12   1       19.20       20.06      8.21 o
   5 -12   1     3215.07     3246.34     80.43 o
   6 -12   1      482.14      485.78     23.22 o
   7 -12   1      389.13      391.33     20.78 o
   8 -12   1     1207.81     1218.22     59.01 o
   9 -12   1       40.54        5.11     15.09 o
  10 -12   1     1418.01     1518.20     66.23 o
  -4 -11   1      416.46      384.70     43.97 o
  -3 -11   1     1300.69     1258.84     39.32 o
  -2 -11   1      392.85      392.25     21.16 o
  -1 -11   1     3291.66     3275.11     81.82 o
   0 -11   1        9.81        3.49      5.49 o
   1 -11   1     2515.23     2449.23     53.39 o
   2 -11   1      460.89      506.83     19.69 o
   3 -11   1      954.44     1027.82     34.72 o
   4 -11   1     1532.00     1529.50     44.75 o
   5 -11   1        1.37       -0.41     15.62 o
   6 -11   1     1493.41     1443.48     45.21 o
   7 -11   1      442.57      466.64     21.50 o
   8 -11   1     1105.01     1062.37     51.09 o
   9 -11   1     1217.05     1101.84     52.08 o
  10 -11   1       48.74       24.93     14.53 o
  11 -11   1      639.33      636.73     37.32 o
  -5 -10   1     1252.19     1241.35     71.49 o
  -4 -10   1        2.46       11.69     16.44 o
  -3 -10   1     3550.84     3462.57     83.08 o
  -2 -10   1      372.05      360.06     19.16 o
  -1 -10   1     1350.56     1366.01     34.39 o
   0 -10   1     1396.09     1494.33     36.41 o
   1 -10   1       14.75        5.84      4.91 o
   2 -10   1     2862.02     2787.25     57.29 o
   3 -10   1      470.66      405.69     16.46 o
   4 -10   1      786.90      749.64     26.84 o
   5 -10   1      485.68      474.71     21.16 o
   6 -10   1      227.57      196.15     15.44 o
   7 -10   1     1696.61     1673.06     38.33 o
   8 -10   1      198.51      201.38     76.47 o
   9 -10   1      691.74      698.55     29.32 o
  10 -10   1      280.03      301.76     20.77 o
  11 -10   1      384.21      401.73     27.07 o
  -6  -9   1      225.34      215.24     33.68 o
  -5  -9   1      899.29      856.02     54.80 o
  -4  -9   1      848.97      884.26     53.82 o
  -3  -9   1      197.86      190.40     32.04 o
  -2  -9   1     1099.53     1139.82     29.28 o
  -1  -9   1       31.42       24.27      5.58 o
   0  -9   1     2289.67     2316.55     48.62 o
   1  -9   1      772.42      799.73     23.12 o
   2  -9   1      616.15      614.08     19.52 o
   3  -9   1     1142.76     1100.35     27.57 o
   4  -9   1       65.13       46.68      5.22 o
   5  -9   1     2739.59     2638.53     40.60 o
   6  -9   1     1092.83     1081.65     33.33 o
   7  -9   1     1362.71     1393.17     32.57 o
   8  -9   1      858.29      825.30     31.04 o
   9  -9   1       55.57       42.95     10.76 o
  10  -9   1      273.53      269.10     18.12 o
  11  -9   1       42.73       21.28     10.40 o
  -7  -8   1       63.33       88.69     23.46 o
  -6  -8   1     1423.20     1499.03     75.64 o
  -5  -8   1        5.02        5.01     12.88 o
  -4  -8   1     1243.42     1188.47     61.42 o
  -3  -8   1      416.58      408.30     14.90 o
  -2  -8   1      709.43      718.28     21.17 o
  -1  -8   1      955.43     1008.53     25.91 o
   0  -8   1      553.90      577.58     18.24 o
   1  -8   1     1625.11     1638.57     36.21 o
   2  -8   1      294.69      272.00     11.93 o
   3  -8   1     1075.16     1065.65     17.88 o
   4  -8   1     1893.66     1795.51     29.18 o
   5  -8   1      606.31      558.35     13.03 o
   6  -8   1     3124.94     2957.31     49.22 o
   7  -8   1      284.21      261.43     14.13 o
   8  -8   1      867.94      863.94     64.20 o
   9  -8   1       66.48       51.66     10.38 o
  10  -8   1     1196.59     1161.80     36.69 o
  11  -8   1      359.53      466.52     42.93 o
  12  -8   1       34.11        6.14     20.47 o
  -8  -7   1     1078.99     1066.78     62.58 o
  -7  -7   1      466.33      511.36     40.95 o
  -6  -7   1      667.89      705.29     46.49 o
  -5  -7   1     1653.85     1529.68     70.95 o
  -4  -7   1      127.71      138.56     21.85 o
  -3  -7   1     2781.96     2819.99     60.56 o
  -2  -7   1      212.11      214.70     10.38 o
  -1  -7   1     1827.81     1952.36     40.33 o
   0  -7   1      735.43      711.56     19.70 o
   1  -7   1      841.45      910.24     22.81 o
   2  -7   1      964.71      900.25     19.56 o
   3  -7   1        0.18       -4.65      2.32 o
   4  -7   1     1549.05     1458.38     24.00 o
   5  -7   1     2064.26     1913.85     29.22 o
   6  -7   1     1550.01     1563.05     28.48 o
   7  -7   1     1058.88     1032.53     43.04 o
   8  -7   1     1621.08     1510.94     33.18 o
   9  -7   1      767.51      719.08     20.65 o
  10  -7   1      133.15      105.50     25.30 o
  11  -7   1      346.41      345.43     41.41 o
  12  -7   1       19.75       25.45     22.56 o
  -8  -6   1      156.43      123.84     24.59 o
  -7  -6   1     1204.73     1242.88     63.10 o
  -6  -6   1        6.50        9.11     10.76 o
  -5  -6   1     1277.42     1338.82     61.53 o
  -4  -6   1     1779.36     1819.13     90.42 o
  -3  -6   1       42.56       33.51      4.11 o
  -2  -6   1     1952.13     2008.90     40.02 o
  -1  -6   1        8.26       15.74      3.62 o
   0  -6   1     3988.11     4269.86     75.71 o
   1  -6   1     1138.91     1112.45     21.85 o
   2  -6   1     3747.98     3843.88     47.95 o
   3  -6   1     1014.57      967.95     19.15 o
   4  -6   1     3284.22     3373.93     58.20 o
   5  -6   1     1505.72     1490.42     26.55 o
   6  -6   1      402.79      424.57     18.02 o
   7  -6   1      853.19      837.68     20.75 o
   8  -6   1      217.51      212.53     26.91 o
   9  -6   1      685.52      623.89     44.79 o
  10  -6   1      714.58      769.93     52.00 o
  11  -6   1      118.10       88.80     25.38 o
  12  -6   1      114.68       89.50     26.96 o
  -9  -5   1      549.69      474.31     38.56 o
  -8  -5   1      142.54      142.83     23.25 o
  -7  -5   1      218.70      200.52     26.06 o
  -6  -5   1     1359.76     1285.61     59.13 o
  -5  -5   1       27.33        8.50     10.26 o
  -4  -5   1     1358.82     1425.67     32.18 o
  -3  -5   1      812.06      886.19     18.18 o
  -2  -5   1     1899.72     1996.59     33.83 o
  -1  -5   1     2749.92     2854.56     45.46 o
   0  -5   1     3765.06     4173.62     56.69 o
   1  -5   1     3553.21     3498.84     61.96 o
   2  -5   1     1357.81     1363.64     19.31 o
   3  -5   1     1492.72     1415.38     21.95 o
   4  -5   1       56.48       49.55      4.13 o
   5  -5   1     2293.32     2266.24     43.06 o
   6  -5   1      869.58      791.62     28.82 o
   7  -5   1      264.78      299.37     30.01 o
   8  -5   1     1331.94     1410.12     67.78 o
   9  -5   1       23.82       24.85     15.25 o
  10  -5   1      916.18      943.64     57.84 o
  11  -5   1       74.56      132.26     28.47 o
  12  -5   1      194.65      186.59     33.81 o
 -10  -4   1      561.26      494.99     39.14 o
  -9  -4   1       15.52        6.67     13.36 o
  -8  -4   1     1217.06     1229.22     58.61 o
  -7  -4   1       34.06       62.90     14.68 o
  -6  -4   1     1735.86     1635.31     66.25 o
  -5  -4   1     1060.01     1161.25     26.62 o
  -4  -4   1     1786.76     1899.16     48.74 o
  -3  -4   1     2298.51     2455.06     38.92 o
  -2  -4   1     1595.07     1656.68     25.02 o
  -1  -4   1     1392.17     1337.78     21.02 o
   0  -4   1      912.50     1030.10     16.96 o
   1  -4   1       26.53       62.93      4.75 o
   2  -4   1      368.47      326.39      9.81 o
   3  -4   1     1338.19     1257.14     17.85 o
   4  -4   1      449.74      360.27     13.91 o
   5  -4   1        0.09       -5.88      3.31 o
   6  -4   1     1718.23     1578.52     66.33 o
   7  -4   1      143.05      149.25     21.62 o
   8  -4   1     2966.63     3118.67    119.93 o
   9  -4   1      294.08      290.73     34.19 o
  10  -4   1      553.12      541.01     43.40 o
  11  -4   1      681.09      775.15     54.71 o
  12  -4   1        0.18       42.71     22.67 o
 -10  -3   1      601.94      656.68     41.62 o
  -9  -3   1      312.88      272.84     27.74 o
  -8  -3   1      854.83      864.50     44.23 o
  -7  -3   1      812.54      810.36     40.75 o
  -6  -3   1      913.68      993.87     30.95 o
  -5  -3   1     1666.47     1766.10     34.80 o
  -4  -3   1      219.67      230.58     12.98 o
  -3  -3   1     1467.22     1417.22     37.35 o
  -2  -3   1      196.47      185.24      4.89 o
  -1  -3   1      100.84       74.33      3.69 o
   0  -3   1     1212.99     1170.98     16.14 o
   1  -3   1       22.86       15.94      1.99 o
   2  -3   1     1811.37     1658.24     24.91 o
   3  -3   1       12.66        7.07      6.28 o
   4  -3   1     1763.17     1555.64     59.21 o
   5  -3   1       98.69       35.91     11.85 o
   6  -3   1     1517.79     1498.73     64.13 o
   7  -3   1     1059.38     1085.21     53.89 o
   8  -3   1      241.59      262.07     30.71 o
   9  -3   1     2043.01     2170.98     94.18 o
  10  -3   1        1.30       68.28     20.73 o
  11  -3   1     1673.30     1675.37     84.77 o
 -11  -2   1      480.38      461.08     34.23 o
 -10  -2   1      262.15      262.44     26.78 o
  -9  -2   1      684.14      690.15     37.89 o
  -8  -2   1       82.14       56.60     13.12 o
  -7  -2   1      957.39      994.57     30.03 o
  -6  -2   1        3.39       10.82      5.24 o
  -5  -2   1     1881.79     1938.46     46.26 o
  -4  -2   1       23.80        0.36      4.31 o
  -3  -2   1      193.82      174.86     10.82 o
  -2  -2   1      192.07      180.11      4.22 o
  -1  -2   1        1.28        2.14      1.14 o
   0  -2   1    24961.13    26326.18    293.85 o
   1  -2   1     1365.51     1379.94     29.13 o
   2  -2   1     5856.52     5556.74    166.80 o
   4  -2   1      377.04      389.13     24.18 o
   5  -2   1     7391.25     7363.81    233.95 o
   6  -2   1        0.64       11.75     11.25 o
   7  -2   1     2591.15     2625.46    100.79 o
   9  -2   1      494.47      482.04     39.35 o
  10  -2   1      166.39      260.78     33.44 o
  11  -2   1        5.92      -13.69     12.69 o
 -11  -1   1      299.14      287.77     26.17 o
 -10  -1   1       26.91       10.70     10.73 o
  -9  -1   1      733.25      761.42     37.43 o
  -8  -1   1      782.04      773.63     35.92 o
  -7  -1   1     2006.52     2105.06     63.79 o
  -6  -1   1     1970.69     1992.72     46.30 o
  -5  -1   1      412.63      439.57     14.39 o
  -4  -1   1     1120.85     1106.55     26.59 o
  -3  -1   1        5.43        9.32      1.42 o
  -2  -1   1     5394.76     5663.02     65.58 o
  -1  -1   1     2679.24     2833.91     36.95 o
   0  -1   1       11.54        9.29      0.86 o
   1  -1   1     7959.83     7721.97    252.93 o
   3  -1   1    34838.89    34857.02   1035.53 o
   4  -1   1       28.99       63.68     11.93 o
   5  -1   1     6157.90     6391.35    205.46 o
   6  -1   1       98.13      131.09     19.30 o
   7  -1   1       16.69       42.43     14.19 o
   8  -1   1      693.95      717.37     18.30 o
   9  -1   1      298.21      331.20     23.22 o
  10  -1   1      772.91      788.81     28.17 o
  11  -1   1      404.91      416.47     20.89 o
  12  -1   1        0.94      -16.84      9.40 o
 -11   0   1      498.89      438.57     28.37 o
 -10   0   1      447.86      414.66     26.23 o
  -9   0   1      113.60      103.81     14.07 o
  -8   0   1     2240.77     2287.82     52.58 o
  -7   0   1       64.30       53.72      6.05 o
  -6   0   1     3595.71     3708.42     77.31 o
  -5   0   1     1714.60     1713.15     32.56 o
  -4   0   1      985.31      961.33     19.18 o
  -3   0   1     6219.81     6319.47    125.03 o
  -2   0   1        8.14       11.50      1.52 o
  -1   0   1    10325.21    10362.07    142.11 o
   0   0   1      576.67      542.14     34.77 o
   1   0   1     3611.70     4038.28     65.27 o
   2   0   1       17.37       26.49      2.33 o
   3   0   1     3106.27     3245.16     86.24 o
   4   0   1     3688.58     3640.31     62.83 o
   5   0   1      254.32      238.72      7.86 o
   6   0   1     2122.89     2131.76     40.60 o
   7   0   1      597.58      600.90     16.28 o
   8   0   1      837.78      886.51     22.54 o
   9   0   1     2010.55     2049.80     55.32 o
  10   0   1      366.93      378.29     20.44 o
  11   0   1      404.09      425.11     27.38 o
 -12   1   1      254.63      247.27     22.33 o
 -11   1   1        0.13        2.54      9.09 o
 -10   1   1      558.76      596.44     28.67 o
  -9   1   1       98.76       96.55      8.19 o
  -8   1   1      586.48      608.42     23.87 o
  -7   1   1      879.41      882.70     29.16 o
  -6   1   1       20.52       16.27     12.85 o
  -5   1   1     8248.74     8233.51    259.59 o
  -4   1   1      131.68       89.11     13.69 o
  -3   1   1    21951.32    22404.00    669.47 o
  -1   1   1      103.54      125.11      2.57 o
   0   1   1     2233.62     2371.57     35.23 o
   1   1   1     2598.87     2867.63     37.15 o
   2   1   1     9140.09     9996.18    124.90 o
   3   1   1     1874.71     1929.18     26.45 o
   4   1   1      188.31      179.84      7.34 o
   5   1   1     1266.48     1218.01     26.00 o
   6   1   1      133.99      138.58      9.93 o
   7   1   1     2076.62     2244.54     64.35 o
   8   1   1     1247.88     1268.77     38.62 o
   9   1   1      209.71      234.87     38.74 o
  10   1   1     1280.80     1450.92     59.12 o
  11   1   1       16.17        2.14     11.18 o
  -7   2   1     2919.69     3092.84    115.13 o
  -6   2   1      607.70      510.55     33.50 o
  -5   2   1     3501.01     3512.50    120.48 o
  -4   2   1     1691.23     1398.93     54.22 o
  -3   2   1      882.68      868.97     36.19 o
  -2   2   1    11615.14    11958.65    150.50 o
  -1   2   1     5480.34     5758.50     60.38 o
   0   2   1     3160.15     3295.96     38.65 o
   1   2   1     3665.41     3933.74     65.54 o
   2   2   1      546.20      595.40     11.68 o
   3   2   1     3226.13     3279.88     50.24 o
   4   2   1     3419.14     3753.95     59.71 o
   5   2   1      721.71      738.53     19.38 o
   6   2   1     2110.56     2110.80     43.43 o
   7   2   1        0.70       -6.73      4.82 o
   8   2   1     1899.20     1979.50     55.05 o
   9   2   1      141.46      164.85     37.37 o
  10   2   1     1165.49     1227.11     55.58 o
  11   2   1      262.76      257.40     27.37 o
  -7   3   1      252.55      258.46     28.04 o
  -6   3   1     2482.86     2145.38     83.05 o
  -5   3   1        1.18      -18.52      9.26 o
  -4   3   1     1049.30      880.48     38.71 o
  -3   3   1     1514.81     1370.08     30.11 o
  -2   3   1        3.22        0.38      1.26 o
  -1   3   1     4799.08     4882.89     56.93 o
   0   3   1     1394.26     1559.07     20.39 o
   1   3   1     3499.84     3759.46     49.67 o
   2   3   1     6283.40     6694.61     94.43 o
   3   3   1      315.52      327.27     12.94 o
   4   3   1     7956.79     8527.88    125.39 o
   5   3   1      144.83      126.83      6.70 o
   6   3   1     3190.36     3308.36     76.79 o
   7   3   1      217.03      229.49     16.99 o
   8   3   1      509.36      491.95     31.46 o
   9   3   1      392.90      437.15     31.30 o
  10   3   1       52.17       27.12     13.92 o
  -8   4   1     1744.63     1782.43     79.25 o
  -7   4   1     1353.48     1311.22     61.07 o
  -6   4   1       22.80       13.61     12.08 o
  -5   4   1     2232.81     2041.66     38.27 o
  -4   4   1      967.16      863.24     19.65 o
  -3   4   1     4176.39     4211.83     54.16 o
  -2   4   1     3723.27     3709.12     38.38 o
  -1   4   1     2384.92     2404.26     30.25 o
   0   4   1    13212.46    14110.48    176.83 o
   1   4   1       69.41       69.55      4.34 o
   2   4   1    11906.86    13260.74    168.64 o
   3   4   1     1094.89     1134.27     22.15 o
   4   4   1     2365.45     2433.33    119.01 o
   5   4   1      947.25      916.12     20.07 o
   6   4   1       10.50        6.15      6.50 o
   7   4   1      634.67      622.69     36.57 o
   8   4   1      487.14      474.52     33.69 o
   9   4   1      205.19      194.66     25.53 o
  10   4   1      583.05      607.99     42.25 o
  -7   5   1     2151.39     2172.78     87.34 o
  -6   5   1     2714.08     2680.81     49.68 o
  -5   5   1      650.73      669.93     19.45 o
  -4   5   1     7757.50     7860.96    110.70 o
  -3   5   1       20.49       17.85      3.21 o
  -2   5   1    16344.01    17055.75    179.26 o
  -1   5   1     1413.02     1360.17     21.64 o
   0   5   1     8396.03     9500.19    121.70 o
   1   5   1     1692.43     1725.30     29.99 o
   2   5   1      130.62      147.77      6.84 o
   3   5   1     1885.20     1986.74     35.33 o
   4   5   1      802.86      816.76     19.07 o
   5   5   1      690.30      822.34     42.37 o
   6   5   1     1149.02     1181.43     55.20 o
   7   5   1       19.49        5.62     11.96 o
   8   5   1      958.87      967.80     52.46 o
   9   5   1      228.73      175.94     26.02 o
  -8   6   1     2701.70     2543.67     77.93 o
  -7   6   1      154.31      154.63      9.14 o
  -6   6   1     5000.01     4952.27    103.96 o
  -5   6   1     1624.10     1647.56     31.48 o
  -4   6   1     2787.47     2728.69     42.99 o
  -3   6   1     1460.35     1336.82     35.86 o
  -2   6   1      716.82      771.97     14.41 o
  -1   6   1     2639.86     2640.94     42.96 o
   0   6   1     1848.23     2109.68     41.37 o
   1   6   1     1114.54     1113.68     25.51 o
   2   6   1      950.41      999.65     23.54 o
   3   6   1     1317.68     1519.76     35.10 o
   4   6   1     1562.51     1698.51     46.45 o
   5   6   1      264.71      198.87     23.84 o
   6   6   1      477.15      488.58     35.01 o
   7   6   1      992.32      953.63     52.40 o
   8   6   1      343.40      352.35     37.34 o
  -9   7   1      391.11      367.51     14.38 o
  -8   7   1     1053.77     1084.69     29.52 o
  -7   7   1     1789.19     1772.33     43.67 o
  -6   7   1       12.07       13.76      3.61 o
  -5   7   1     1586.18     1394.63     24.53 o
  -4   7   1        1.41       -0.47      2.71 o
  -3   7   1     2315.97     2182.19     33.68 o
  -2   7   1     1828.41     1867.56     33.08 o
  -1   7   1      237.40      276.35     11.41 o
   0   7   1      682.17      654.24     19.59 o
   1   7   1       18.65       21.77      4.50 o
   2   7   1     1693.54     1789.21     37.85 o
   3   7   1     1161.79     1157.57     36.64 o
   4   7   1      335.05      311.98     27.92 o
   5   7   1     1302.39     1289.00     61.98 o
   6   7   1      163.77      201.02     27.45 o
   7   7   1      873.91      963.47     55.79 o
   8   7   1       68.84       46.06     18.02 o
 -11   8   1      346.85      294.25     20.47 o
 -10   8   1       33.32       36.95     12.06 o
  -9   8   1      273.97      295.03     22.23 o
  -8   8   1      123.64       95.87     15.55 o
  -7   8   1      624.12      627.99     16.99 o
  -6   8   1      908.14      864.33     21.34 o
  -5   8   1     1034.13     1006.88     24.53 o
  -4   8   1     1566.84     1454.97     31.93 o
  -3   8   1       39.07       43.78      4.18 o
  -2   8   1      685.11      673.05     19.52 o
  -1   8   1      712.84      678.66     19.83 o
   0   8   1      161.43      184.41     10.75 o
   1   8   1     1039.13     1051.18     26.57 o
   2   8   1       14.22       15.30      4.61 o
   3   8   1     1346.60     1376.67     43.53 o
   4   8   1      577.71      524.76     38.15 o
   5   8   1      457.20      498.45     38.50 o
   6   8   1      126.16      124.40     24.48 o
   7   8   1      399.13      380.79     40.46 o
 -12   9   1       37.45       19.05     11.65 o
 -11   9   1      368.14      466.60     28.56 o
 -10   9   1        3.35        8.53     11.18 o
  -9   9   1        2.55        4.37     11.82 o
  -8   9   1      578.88      558.73     33.25 o
  -7   9   1       86.54       80.82      9.21 o
  -6   9   1     1199.54     1195.71     34.34 o
  -5   9   1      570.75      513.33     16.73 o
  -4   9   1      539.19      521.08     15.10 o
  -3   9   1     1156.74     1131.77     24.17 o
  -2   9   1      461.44      468.06     16.79 o
  -1   9   1      385.65      383.05     19.85 o
   0   9   1      189.23      198.81     11.73 o
   1   9   1      159.39      190.48     11.59 o
   2   9   1      867.52      840.64     35.27 o
   3   9   1       52.70       46.34     15.52 o
   4   9   1      997.19      959.23     55.86 o
   5   9   1      507.60      521.52     42.12 o
   6   9   1      690.04      705.08     51.77 o
 -12  10   1      346.60      350.03     26.38 o
 -11  10   1        0.39      -17.73     12.05 o
 -10  10   1      626.74      601.87     36.12 o
  -9  10   1        0.29        0.89     12.35 o
  -8  10   1      864.42      840.13     44.63 o
  -7  10   1      638.27      619.16     23.56 o
  -6  10   1      238.02      199.60     18.00 o
  -5  10   1      779.69      796.41     27.94 o
  -4  10   1      229.19      247.53     15.75 o
  -3  10   1     1052.30     1076.97     24.54 o
  -2  10   1        2.13       -2.16      5.75 o
  -1  10   1      657.82      715.06     27.75 o
   0  10   1      198.63      178.65     14.08 o
   1  10   1      720.81      751.00     23.52 o
   2  10   1      812.15      806.56     45.16 o
   3  10   1      536.80      535.73     41.34 o
   4  10   1      592.18      546.45     43.74 o
   5  10   1        5.23       -1.82     14.78 o
 -11  11   1       42.66       34.96     15.95 o
 -10  11   1      573.82      538.22     35.83 o
  -9  11   1      574.53      581.67     37.52 o
  -8  11   1       60.27       49.60     16.35 o
  -7  11   1      409.00      439.07     20.67 o
  -6  11   1      238.82      218.15     16.65 o
  -5  11   1      375.04      392.81     20.01 o
  -4  11   1     1012.71      953.80     32.86 o
  -3  11   1      563.91      550.06     19.77 o
  -2  11   1     1157.58     1147.87     31.29 o
  -1  11   1      285.18      233.67     14.08 o
   0  11   1      697.33      697.35     23.92 o
   1  11   1       89.20       70.49     24.88 o
   2  11   1      590.94      570.17     24.76 o
   3  11   1       10.44        1.32     13.78 o
   4  11   1      290.25      321.79     40.11 o
 -10  12   1        5.45       26.51     14.91 o
  -9  12   1      605.59      648.66     42.49 o
  -8  12   1      230.27      201.80     27.01 o
  -7  12   1      590.82      608.48     35.96 o
  -6  12   1      920.80      933.33     33.55 o
  -5  12   1      755.60      701.86     28.65 o
  -4  12   1      902.28      781.53     30.46 o
  -3  12   1        3.01       -0.89      5.43 o
  -2  12   1      387.37      382.11     20.85 o
  -1  12   1      315.72      304.73     24.76 o
   0  12   1      314.59      317.43     19.36 o
   1  12   1      134.13      141.33     14.55 o
   2  12   1      200.37      158.19     26.46 o
   3  12   1      323.25      349.84     42.17 o
 -10  13   1      265.89      274.51     32.09 o
  -9  13   1       41.25       29.22     17.53 o
  -8  13   1      547.91      580.49     42.51 o
  -7  13   1      125.48      131.48     14.64 o
  -6  13   1      631.06      613.15     42.63 o
  -5  13   1       16.21       17.50      7.91 o
  -4  13   1      648.52      636.27     34.31 o
  -3  13   1      410.71      385.21     18.21 o
  -2  13   1      148.41      115.76     14.30 o
  -1  13   1      531.83      584.42     27.06 o
   0  13   1       11.81        6.56      8.26 o
   1  13   1      925.68      911.65     43.24 o
  -8  14   1      512.21      551.38     42.77 o
  -7  14   1      135.61      115.04     14.76 o
  -6  14   1      654.35      675.16     30.43 o
  -5  14   1      496.24      465.76     33.25 o
  -4  14   1       91.97       69.25     12.35 o
  -3  14   1     1180.61     1228.90     56.96 o
  -2  14   1       86.18       62.75     16.93 o
  -1  14   1      688.53      683.61     38.66 o
   1 -14   2      545.08      610.43     37.64 o
   2 -14   2       13.58        5.50      8.67 o
   3 -14   2      550.00      551.08     53.93 o
   4 -14   2        2.16        0.75      7.69 o
   5 -14   2     1349.37     1390.17     98.78 o
   6 -14   2      182.58      198.51     18.80 o
   7 -14   2      326.56      306.84     25.55 o
   8 -14   2      483.56      469.70     38.18 o
  -1 -13   2     1287.30     1318.00     56.11 o
   0 -13   2       10.79        3.12      8.57 o
   1 -13   2      905.54      903.37     65.38 o
   2 -13   2      490.70      480.74     24.57 o
   3 -13   2      573.38      541.20     26.27 o
   4 -13   2      801.43      845.59     33.06 o
   5 -13   2       93.89       91.94     13.05 o
   6 -13   2      767.15      760.99     30.69 o
   7 -13   2       74.81       82.17     12.52 o
   8 -13   2      751.59      793.77     47.49 o
   9 -13   2      631.97      733.41     45.22 o
  -2 -12   2      118.55      121.37     17.67 o
  -1 -12   2      963.82      945.51     35.48 o
   0 -12   2     1799.63     1886.73     53.86 o
   1 -12   2       52.00       31.82      8.85 o
   2 -12   2     2183.87     2164.67     59.71 o
   3 -12   2      372.41      327.89     19.65 o
   4 -12   2      720.81      752.25     29.62 o
   5 -12   2      541.28      569.00     45.81 o
   6 -12   2       15.08       13.48      7.92 o
   7 -12   2     1005.24     1020.61     35.32 o
   8 -12   2      124.39      103.28     16.03 o
   9 -12   2      770.72      767.93     44.93 o
  10 -12   2      415.41      418.23     31.93 o
  -4 -11   2      312.63      313.28     40.05 o
  -3 -11   2       64.35       42.44      8.85 o
  -2 -11   2     1302.34     1293.26     41.57 o
  -1 -11   2      437.30      420.95     21.85 o
   0 -11   2     1730.80     1844.06     43.81 o
   1 -11   2     1435.47     1482.20     50.45 o
   2 -11   2      182.44      199.16     16.31 o
   3 -11   2     1336.36     1376.88     41.98 o
   4 -11   2      376.09      352.91     19.29 o
   5 -11   2     2159.94     2113.55     56.50 o
   6 -11   2     1624.50     1572.61     37.67 o
   7 -11   2      715.43      749.36     23.85 o
   8 -11   2      876.33      871.24     34.28 o
   9 -11   2        2.51       -2.75     10.41 o
  10 -11   2      449.08      464.97     37.12 o
  11 -11   2      359.14      327.68     24.33 o
  -5 -10   2       60.58       26.17     19.13 o
  -4 -10   2      408.27      419.98     44.44 o
  -3 -10   2      711.53      739.42     27.48 o
  -2 -10   2      210.65      195.26     14.75 o
  -1 -10   2     2518.32     2535.93     54.03 o
   0 -10   2        0.57       -0.57      4.46 o
   1 -10   2     1905.84     1957.36     44.12 o
   2 -10   2      270.51      262.65     14.38 o
   3 -10   2     1118.44     1087.28     40.67 o
   4 -10   2     2260.38     2239.35     55.09 o
   5 -10   2        4.54       -6.69      9.94 o
   6 -10   2     2277.80     2154.27     46.26 o
   7 -10   2     1666.67     1606.99     37.75 o
   8 -10   2      409.24      400.80     27.37 o
   9 -10   2     1198.30     1185.01     50.34 o
  10 -10   2      274.63      300.79     28.30 o
  11 -10   2     1057.02     1117.02     39.23 o
  -6  -9   2      281.70      281.03     38.22 o
  -5  -9   2      642.67      677.09     49.47 o
  -4  -9   2        7.15        3.52     14.32 o
  -3  -9   2     2528.85     2560.18     64.21 o
  -2  -9   2     1141.26     1139.72     29.41 o
  -1  -9   2     1561.34     1621.90     37.62 o
   0  -9   2     1673.90     1696.44     38.74 o
   1  -9   2      403.78      393.96     15.53 o
   2  -9   2     2340.77     2395.95     49.50 o
   3  -9   2       92.42       85.84      6.82 o
   4  -9   2      944.77      889.22     27.31 o
   5  -9   2     2596.41     2499.09     50.60 o
   6  -9   2      113.54      106.64     13.80 o
   7  -9   2     1817.33     1760.55     39.13 o
   8  -9   2       51.07       39.71     12.77 o
   9  -9   2     1760.68     1700.13    105.87 o
  10  -9   2      496.05      477.80     22.82 o
  11  -9   2      378.91      408.20     61.52 o
  12  -9   2      250.95      239.25     16.87 o
  -7  -8   2      805.22      801.99     55.90 o
  -6  -8   2        1.52       -0.55     13.92 o
  -5  -8   2     1247.91     1250.38     65.70 o
  -4  -8   2     1885.45     1871.77     82.65 o
  -3  -8   2        3.23       -1.44      3.82 o
  -2  -8   2     2187.35     2321.82     83.59 o
  -1  -8   2      112.97      123.21      9.30 o
   0  -8   2     3344.35     3538.82     67.17 o
   1  -8   2     2124.15     2170.52     44.90 o
   2  -8   2     1372.88     1425.49     32.48 o
   3  -8   2     2748.41     2661.12     36.47 o
   4  -8   2       25.91       20.18      4.04 o
   5  -8   2     1263.02     1171.30     21.25 o
   6  -8   2      540.41      488.06     16.24 o
   7  -8   2      316.07      310.43     15.98 o
   8  -8   2     1852.51     1816.05     50.41 o
   9  -8   2      177.86      172.59     14.62 o
  10  -8   2     1490.63     1499.62     43.97 o
  11  -8   2        0.54       15.20     19.38 o
  12  -8   2       25.32        7.32     21.18 o
  -8  -7   2      441.81      470.89     42.62 o
  -7  -7   2      178.11      152.18     25.99 o
  -6  -7   2     2945.17     3038.29    118.09 o
  -5  -7   2       74.10       71.37     18.44 o
  -4  -7   2     1268.42     1376.06     64.50 o
  -3  -7   2      111.66      107.30      7.99 o
  -2  -7   2      326.64      340.76     12.87 o
  -1  -7   2     2305.81     2465.34     48.78 o
   0  -7   2        1.64        2.57      3.11 o
   1  -7   2     7051.58     7127.48    121.79 o
   2  -7   2      724.75      694.49     16.78 o
   3  -7   2     3950.42     3753.92     55.34 o
   4  -7   2     1177.77     1074.52     19.46 o
   5  -7   2     1193.51     1125.33     20.31 o
   6  -7   2     1393.05     1349.18     26.05 o
   7  -7   2        4.05        8.12      4.98 o
   8  -7   2      718.84      743.19     20.60 o
   9  -7   2      751.35      740.10     31.03 o
  10  -7   2        0.99       10.02     18.18 o
  11  -7   2      519.11      451.49     43.66 o
  12  -7   2        6.12      -16.86     19.26 o
  -8  -6   2     1655.77     1692.53     79.97 o
  -7  -6   2      452.41      391.37     34.24 o
  -6  -6   2      863.67      943.65     51.75 o
  -5  -6   2     1542.61     1451.75     65.80 o
  -4  -6   2        0.32       -4.80      4.79 o
  -3  -6   2     1876.92     1904.61     38.31 o
  -2  -6   2        6.64        8.44      3.36 o
  -1  -6   2     4158.92     4229.49     75.53 o
   0  -6   2     4105.44     4215.91     75.01 o
   1  -6   2       24.25       14.90      3.26 o
   2  -6   2     3522.81     3241.22     55.15 o
   3  -6   2      479.16      457.04     13.79 o
   4  -6   2     2062.76     1768.08     27.25 o
   5  -6   2      227.59      191.03      8.76 o
   6  -6   2       26.26       17.67      4.72 o
   7  -6   2     1157.66     1142.75     26.32 o
   8  -6   2        1.68        6.18      4.04 o
   9  -6   2      941.56      935.21     30.66 o
  10  -6   2      150.99      149.90     28.05 o
  11  -6   2      272.39      275.44     37.74 o
  12  -6   2      223.45      182.38     34.27 o
  -9  -5   2      182.85      179.42     26.81 o
  -8  -5   2       24.17        1.65     11.71 o
  -7  -5   2     2067.57     2100.80     86.36 o
  -6  -5   2     1212.22     1223.25     58.06 o
  -5  -5   2     2050.11     2039.27     80.11 o
  -4  -5   2      417.99      390.62     14.26 o
  -3  -5   2     2608.42     2645.96     43.01 o
  -2  -5   2     2776.60     2689.30     43.60 o
  -1  -5   2        8.49        3.95      2.52 o
   0  -5   2      945.25      795.69     15.06 o
   1  -5   2      130.45      102.44      5.97 o
   2  -5   2      203.41      139.80      7.12 o
   3  -5   2     2145.68     1955.66     34.51 o
   4  -5   2      208.75      223.57     11.06 o
   5  -5   2     2366.85     2187.89     45.87 o
   6  -5   2       88.41      107.56      7.92 o
   7  -5   2      664.97      659.66     17.68 o
   8  -5   2      328.47      285.70     31.63 o
   9  -5   2       11.69       10.95     14.67 o
  10  -5   2      555.95      681.11     49.08 o
  11  -5   2       66.02       94.09     25.46 o
  12  -5   2      617.78      745.18     57.16 o
 -10  -4   2       36.10       18.59     16.74 o
  -9  -4   2      941.13      984.90     53.67 o
  -8  -4   2      718.63      685.55     41.99 o
  -7  -4   2      151.03      178.08     22.50 o
  -6  -4   2     1164.49     1210.72     54.47 o
  -5  -4   2       10.22        6.12      3.61 o
  -4  -4   2     1360.75     1302.56     36.92 o
  -3  -4   2      171.25      149.30      5.93 o
  -2  -4   2      711.82      650.14     13.92 o
  -1  -4   2      405.85      343.12      8.39 o
   0  -4   2      217.53      199.54      6.16 o
   1  -4   2        3.82        6.31      2.04 o
   2  -4   2       19.64       18.01      2.49 o
   3  -4   2     1982.16     1875.95     26.43 o
   4  -4   2     1813.32     1660.02     37.87 o
   5  -4   2     1199.45     1267.63     29.45 o
   6  -4   2     2222.08     2291.61     88.47 o
   7  -4   2        4.40       -2.16     11.89 o
   8  -4   2      327.59      339.67     34.79 o
   9  -4   2      323.85      337.69     36.45 o
  10  -4   2      268.59      236.67     32.91 o
  11  -4   2      534.84      554.27     46.79 o
  12  -4   2      228.78      249.01     38.21 o
 -10  -3   2      398.02      440.62     34.74 o
  -9  -3   2       15.44       13.59     11.05 o
  -8  -3   2      925.54     1077.61     51.67 o
  -7  -3   2        8.17        9.19      9.45 o
  -6  -3   2     1111.49     1148.55     53.10 o
  -5  -3   2      383.92      389.68     17.68 o
  -4  -3   2       88.36       90.88      6.01 o
  -3  -3   2     1534.37     1548.49     35.99 o
  -2  -3   2        0.15       -1.60      1.54 o
  -1  -3   2       56.85       22.86      2.66 o
   0  -3   2      978.37     1150.05     17.88 o
   1  -3   2      518.80      581.16      9.68 o
   2  -3   2     1011.60      917.58     25.15 o
   3  -3   2      390.94      398.30     12.26 o
   4  -3   2     4663.81     4587.69    185.71 o
   5  -3   2      324.76      318.77     11.91 o
   6  -3   2      750.19      713.47     39.75 o
   7  -3   2     1386.42     1404.32     64.73 o
   8  -3   2     1649.60     1643.09     75.05 o
   9  -3   2     1131.77     1158.62     62.43 o
  10  -3   2      723.32      653.35     47.67 o
  11  -3   2        7.45       21.45     16.98 o
  12  -3   2       44.62       62.21     24.97 o
 -11  -2   2       27.98        9.52     13.56 o
 -10  -2   2      405.19      360.37     28.91 o
  -9  -2   2       94.18       97.00     16.50 o
  -8  -2   2      896.85      906.77     43.43 o
  -7  -2   2      720.02      763.32     37.52 o
  -6  -2   2      347.06      354.47     15.25 o
  -5  -2   2     2686.81     2887.46     59.57 o
  -4  -2   2      140.68      149.66      6.29 o
  -3  -2   2      901.98      970.16     51.49 o
  -2  -2   2      409.04      365.55     10.06 o
  -1  -2   2     1602.19     1735.33     24.34 o
   0  -2   2      414.91      379.21      6.86 o
   1  -2   2     2220.23     2288.36     47.65 o
   2  -2   2     1069.99      972.02     24.86 o
   3  -2   2     1480.98     1459.31     65.22 o
   4  -2   2     1219.15     1255.75     58.13 o
   5  -2   2     1839.30     1769.10     69.07 o
   6  -2   2     3013.36     2932.35    107.90 o
   7  -2   2     1119.01     1138.62     56.13 o
   8  -2   2     1065.64     1096.11     57.67 o
   9  -2   2      891.49      939.43     27.96 o
  10  -2   2      733.13      699.83     24.08 o
  11  -2   2       10.24        8.82      6.29 o
  12  -2   2      527.47      525.93     23.63 o
 -11  -1   2      394.53      389.45     30.32 o
 -10  -1   2       27.88        7.73     10.24 o
  -9  -1   2      549.63      530.03     30.84 o
  -8  -1   2       48.61       39.76     10.78 o
  -7  -1   2      631.68      606.97     20.30 o
  -6  -1   2      664.39      664.30     20.17 o
  -5  -1   2       85.55       89.95      8.35 o
  -4  -1   2     2234.96     2372.97     41.34 o
  -3  -1   2        2.81        3.84      1.37 o
  -2  -1   2     1710.40     1656.73     25.57 o
  -1  -1   2     5009.42     5145.18     59.18 o
   0  -1   2     4847.89     4832.52     55.83 o
   1  -1   2    10969.33    10933.51    170.55 o
   2  -1   2     7252.81     7390.69    159.41 o
   3  -1   2     1174.13     1142.29     24.94 o
   4  -1   2      995.61     1080.63     45.82 o
   5  -1   2       20.91        3.48      2.07 o
   6  -1   2       94.84       96.89      7.69 o
   7  -1   2     1228.81     1242.09     27.83 o
   8  -1   2     2948.85     2927.76     69.67 o
   9  -1   2       45.89       53.52      7.31 o
  10  -1   2     1149.91     1167.43     36.54 o
  11  -1   2        2.66        4.27      9.08 o
  12  -1   2      962.62     1006.57     36.89 o
 -11   0   2      366.15      343.30     26.17 o
 -10   0   2       35.28       38.34     11.23 o
  -9   0   2       31.80       25.82      9.26 o
  -8   0   2      567.54      527.40     18.10 o
  -7   0   2      118.61      130.56     15.64 o
  -6   0   2     2797.23     2792.40     60.23 o
  -5   0   2      303.76      289.47     14.41 o
  -4   0   2      853.14      794.25     19.39 o
  -3   0   2       66.00       56.31      3.10 o
  -2   0   2     5583.21     5620.22     70.37 o
  -1   0   2    15401.60    15128.69    169.20 o
   0   0   2      423.79      385.78      6.44 o
   1   0   2     1790.33     1785.42     35.67 o
   2   0   2     2378.02     2590.90     37.69 o
   3   0   2      521.82      465.67     24.51 o
   4   0   2     5689.78     6299.83    231.20 o
   5   0   2     1144.69     1188.99     24.60 o
   6   0   2     2388.40     2500.57     53.25 o
   7   0   2        3.63        4.30      6.51 o
   8   0   2      634.15      686.71     19.38 o
   9   0   2      840.78      874.59     30.03 o
  10   0   2      544.68      598.80     25.33 o
  11   0   2      979.58     1013.50     37.27 o
 -12   1   2      123.24      116.65     16.90 o
 -11   1   2        6.08       -7.93      8.08 o
 -10   1   2      329.53      325.95     21.60 o
  -9   1   2       43.71       47.44      6.04 o
  -8   1   2     2277.68     2246.51     50.02 o
  -7   1   2     1453.77     1347.94     31.14 o
  -6   1   2      631.74      621.33     16.00 o
  -5   1   2      713.90      595.30     36.70 o
  -4   1   2     1186.73     1215.19     32.60 o
  -3   1   2     3256.70     2943.11     60.20 o
  -2   1   2      654.58      637.00      8.44 o
  -1   1   2      548.68      524.64      6.52 o
   0   1   2     3871.62     4041.55     51.68 o
   1   1   2     1551.65     1716.55     26.28 o
   2   1   2     8555.94     9405.70    152.58 o
   3   1   2       47.46       61.35      4.40 o
   4   1   2     6392.64     7123.32    144.66 o
   5   1   2      710.91      760.76     18.74 o
   6   1   2     2233.00     2341.79     46.03 o
   7   1   2     1299.91     1344.56     30.87 o
   8   1   2      256.22      287.08     24.65 o
   9   1   2      837.74      900.85     32.23 o
  10   1   2       31.97       30.74      9.55 o
  11   1   2     1143.74     1145.15     41.82 o
 -12   2   2      243.05      246.42     20.09 o
 -11   2   2        1.86      -10.16      7.67 o
  -9   2   2      663.67      664.37     18.42 o
  -8   2   2      217.84      199.99      9.91 o
  -4   2   2     1456.17     1446.35     59.42 o
  -3   2   2     3046.23     2949.11     60.66 o
  -2   2   2     4339.53     4366.23     63.92 o
  -1   2   2     1199.00     1235.01     13.08 o
   0   2   2      138.23      170.16      3.93 o
   1   2   2      588.73      626.47     12.18 o
   2   2   2     4617.35     4932.75     71.94 o
   3   2   2     7251.19     7855.93    298.59 o
   4   2   2      616.47      631.47     13.67 o
   5   2   2     3671.21     3958.56     61.08 o
   6   2   2        0.47       -0.96      3.77 o
   7   2   2     2427.17     2544.75     68.17 o
   8   2   2      259.42      284.27     18.00 o
   9   2   2      663.22      639.79     27.99 o
  10   2   2      489.64      530.82     26.81 o
  11   2   2        0.03      -14.54     10.55 o
  -5   3   2      646.23      677.48     22.78 o
  -4   3   2    10097.49    10549.24    209.01 o
  -3   3   2     2139.50     2157.47     28.45 o
  -2   3   2     6233.83     6104.06     69.42 o
  -1   3   2      711.97      673.06      9.55 o
   0   3   2     6991.55     7395.06     98.59 o
   1   3   2     6200.63     6737.47     87.25 o
   2   3   2      479.32      605.62     15.59 o
   3   3   2     3869.48     3845.22     68.13 o
   4   3   2     2253.25     2502.19     44.29 o
   5   3   2     2110.54     2200.29     37.69 o
   6   3   2     1441.02     1580.40     36.34 o
   7   3   2      319.90      319.21     18.85 o
   8   3   2      737.06      740.55     30.26 o
   9   3   2      150.20      125.96     15.28 o
  10   3   2      440.97      444.60     33.42 o
  -6   4   2     4117.48     4151.47    119.72 o
  -5   4   2     1831.79     1909.87     42.05 o
  -4   4   2     1324.93     1316.31     36.78 o
  -3   4   2     5919.21     5889.94     75.09 o
  -2   4   2       33.02       23.17      2.08 o
  -1   4   2    10762.42    10882.68    137.20 o
   0   4   2     2068.09     2136.88     42.90 o
   1   4   2     6779.44     7524.97    129.13 o
   2   4   2     4407.99     4804.77     84.50 o
   3   4   2      894.71      885.07     18.87 o
   4   4   2     1899.62     1860.90     43.54 o
   5   4   2      109.87      111.92      8.93 o
   6   4   2     1595.58     1699.76     48.59 o
   7   4   2     1197.41     1213.23     40.02 o
   8   4   2     1162.94     1051.92     38.42 o
   9   4   2     1386.56     1273.32     60.79 o
  10   4   2        1.71       -2.80     12.48 o
  -7   5   2     1593.19     1650.29     37.75 o
  -6   5   2        5.05        8.79      3.53 o
  -5   5   2     2031.09     1934.42     44.28 o
  -4   5   2     1313.57     1377.51     22.85 o
  -3   5   2     4900.21     4746.35     80.22 o
  -2   5   2     7018.01     7431.23     81.46 o
  -1   5   2     1123.15     1148.30     21.31 o
   0   5   2     8064.38     8618.26    111.26 o
   1   5   2       22.51       39.32      4.14 o
   2   5   2     4604.76     4941.50     88.44 o
   3   5   2     2139.06     2283.47     39.90 o
   4   5   2     1110.70     1238.67     30.32 o
   5   5   2     2672.97     2796.44     70.33 o
   6   5   2      352.36      339.57     19.62 o
   7   5   2     2719.83     2639.88     71.43 o
   8   5   2      256.76      283.89     30.35 o
   9   5   2      525.77      515.70     38.66 o
  -8   6   2      324.19      351.61     14.37 o
  -7   6   2     1466.25     1504.96     36.67 o
  -6   6   2     1364.14     1316.38     33.71 o
  -5   6   2      988.76      913.80     20.04 o
  -4   6   2     3833.58     3664.61     55.54 o
  -3   6   2       15.92        7.68      2.06 o
  -2   6   2     8980.73     9270.67    113.72 o
  -1   6   2     3450.42     3771.34     58.58 o
   0   6   2     4648.91     5034.12     87.87 o
   1   6   2     5580.20     5957.43    102.64 o
   2   6   2       22.37       31.50      7.38 o
   3   6   2     3381.49     3592.77     82.40 o
   4   6   2     1050.96     1062.30     26.94 o
   5   6   2     1517.14     1541.88     45.50 o
   6   6   2     1734.74     1671.94     72.81 o
   7   6   2      301.98      274.62     30.61 o
   8   6   2     1538.98     1522.53     72.88 o
 -10   7   2      424.92      504.78     26.54 o
  -9   7   2      507.85      519.72     27.45 o
  -8   7   2     1969.58     2014.62     48.31 o
  -7   7   2       16.49       15.54      5.46 o
  -6   7   2     1987.61     1972.57     38.01 o
  -5   7   2      335.78      305.23      9.21 o
  -4   7   2     2242.25     2214.49     36.97 o
  -3   7   2     5352.76     5425.74     65.40 o
  -2   7   2      489.44      541.45     12.73 o
  -1   7   2     6653.47     6968.88    119.30 o
   0   7   2       63.63       69.36     12.84 o
   1   7   2     3521.37     3608.57     66.99 o
   2   7   2     2914.48     3003.24     57.40 o
   3   7   2      708.73      761.61     28.72 o
   4   7   2     2764.07     2697.66    101.68 o
   5   7   2       43.98       27.59     12.86 o
   6   7   2     1339.46     1289.57     64.47 o
   7   7   2      616.03      556.75     41.44 o
   8   7   2       89.12       48.25     19.55 o
 -11   8   2       55.00       55.56     13.40 o
 -10   8   2     2235.95     2250.92     78.20 o
  -9   8   2      150.09      149.18     18.26 o
  -8   8   2     1703.94     1617.12     62.19 o
  -7   8   2      957.46      958.57     22.72 o
  -6   8   2        7.56        3.07      3.43 o
  -5   8   2     2533.23     2518.52     41.80 o
  -4   8   2      922.50      834.65     21.87 o
  -3   8   2     4890.18     4916.52     60.96 o
  -2   8   2     1928.26     2013.59     42.00 o
  -1   8   2     1353.55     1293.65     30.39 o
   0   8   2     2074.39     2060.74     43.38 o
   1   8   2      718.20      804.91     24.02 o
   2   8   2     4011.94     4160.56     77.20 o
   3   8   2       29.12       27.86     12.02 o
   4   8   2     1255.06     1270.25     63.01 o
   5   8   2      742.66      753.40     47.30 o
   6   8   2        0.31       -5.27     12.18 o
   7   8   2      912.56      884.91     56.41 o
 -12   9   2      557.54      602.25     32.99 o
 -11   9   2      447.25      434.09     28.99 o
 -10   9   2      457.72      464.97     30.05 o
  -9   9   2     2219.23     2297.62     83.59 o
  -8   9   2      182.50      190.93     22.83 o
  -7   9   2     2244.59     2274.38     55.33 o
  -6   9   2      699.51      703.19     24.47 o
  -5   9   2     3196.44     3165.83    119.95 o
  -4   9   2     3331.74     3360.39     55.54 o
  -3   9   2       66.38       77.23      7.04 o
  -2   9   2     1946.98     1988.40     42.88 o
  -1   9   2       22.38       22.02      5.32 o
   0   9   2     2586.10     2680.49     54.75 o
   1   9   2      592.50      614.05     22.62 o
   2   9   2      833.78      868.06     30.52 o
   3   9   2     1093.92     1067.40     57.34 o
   4   9   2        0.74        0.44     11.69 o
   5   9   2      774.24      724.11     49.86 o
   6   9   2       14.49       13.55     17.23 o
 -12  10   2      236.09      250.98     25.65 o
 -11  10   2     1812.83     1878.23     73.91 o
 -10  10   2      581.76      614.88     38.19 o
  -9  10   2     1497.28     1552.10     65.84 o
  -8  10   2      845.05      843.46     45.40 o
  -7  10   2      606.30      617.17     35.79 o
  -6  10   2     2992.27     3062.77     73.15 o
  -5  10   2        0.25        0.31      7.12 o
  -4  10   2     2301.21     2335.92     59.59 o
  -3  10   2      798.58      769.41     20.22 o
  -2  10   2      542.37      544.32     20.25 o
  -1  10   2     1845.38     1817.50     64.00 o
   0  10   2      232.97      211.23     12.82 o
   1  10   2     1686.68     1736.04     40.73 o
   2  10   2      131.90      115.10     22.84 o
   3  10   2       45.25       37.56     15.58 o
   4  10   2      181.36      142.81     25.88 o
   5  10   2      102.11      136.34     26.67 o
 -11  11   2      282.32      322.63     29.22 o
 -10  11   2      753.01      812.14     45.90 o
  -9  11   2      280.63      250.30     29.35 o
  -8  11   2     1294.82     1253.18     60.46 o
  -7  11   2      652.07      675.32     26.35 o
  -6  11   2      638.37      626.75     25.49 o
  -5  11   2      964.49      943.47     32.62 o
  -4  11   2       30.21       21.04      9.21 o
  -3  11   2     1308.69     1250.47     32.59 o
  -2  11   2        0.18       -1.73      4.92 o
  -1  11   2     1627.20     1560.94     38.99 o
   0  11   2      199.72      221.52     14.37 o
   1  11   2       51.37       41.42      8.88 o
   2  11   2      312.90      322.56     37.51 o
   3  11   2        8.72       -0.05     13.22 o
   4  11   2      396.95      350.77     40.82 o
 -10  12   2      407.59      380.99     34.26 o
  -9  12   2      894.43      928.71     52.46 o
  -8  12   2        2.26      -13.10     13.54 o
  -7  12   2      762.50      857.22     31.91 o
  -6  12   2      288.37      267.55     19.54 o
  -5  12   2      173.88      171.21     31.05 o
  -4  12   2      183.31      172.13     19.09 o
  -3  12   2      272.90      244.27     14.72 o
  -2  12   2      582.47      560.98     21.54 o
  -1  12   2       22.63       36.20      8.77 o
   0  12   2      396.38      371.80     20.55 o
   1  12   2        0.35        1.70      6.37 o
   2  12   2      276.90      278.22     37.16 o
  -9  13   2      768.91      807.47     50.90 o
  -8  13   2      162.25      142.26     26.16 o
  -7  13   2      101.41       88.47     13.18 o
  -6  13   2      325.68      304.83     20.07 o
  -5  13   2       75.50       55.99     17.76 o
  -4  13   2      744.78      707.76     52.12 o
  -3  13   2       19.69        6.59      6.38 o
  -2  13   2       30.65       29.95      8.19 o
  -1  13   2       42.23       40.65      9.38 o
   0  13   2       32.50       30.54     10.25 o
   1  13   2      174.08      128.72     17.73 o
  -8  14   2      434.60      460.91     28.17 o
  -7  14   2        6.93        2.52      8.32 o
  -6  14   2      661.75      678.55     30.82 o
  -5  14   2       44.35       35.36     13.14 o
  -4  14   2      105.32      121.24     31.31 o
  -3  14   2       86.23       75.34     11.15 o
  -2  14   2       21.30       19.92      8.35 o
   2 -14   3      248.37      243.48     20.13 o
   3 -14   3       84.72       76.82     13.31 o
   4 -14   3        5.83        4.20      8.12 o
   5 -14   3      131.48      109.38     14.79 o
   6 -14   3      244.95      224.34     19.88 o
   7 -14   3       41.38       36.69     10.77 o
  -1 -13   3      214.63      226.17     23.86 o
   0 -13   3       11.19        8.13      9.05 o
   1 -13   3      246.87      211.65     18.09 o
   2 -13   3       24.55        6.31      7.81 o
   3 -13   3      354.28      369.88     44.17 o
   4 -13   3      599.38      576.73     27.09 o
   5 -13   3      373.58      365.00     22.15 o
   6 -13   3      352.40      335.67     21.44 o
   7 -13   3      460.48      477.43     24.31 o
   8 -13   3      412.22      409.33     33.96 o
   9 -13   3       14.26        2.83     13.44 o
  -2 -12   3       91.28       71.06     12.10 o
  -1 -12   3      202.89      170.08     16.69 o
   0 -12   3      453.63      414.83     21.79 o
   1 -12   3      131.49      131.82     14.39 o
   2 -12   3      585.55      596.98     41.94 o
   3 -12   3      275.63      222.43     27.73 o
   4 -12   3     1180.70     1174.47     39.08 o
   5 -12   3       86.24       79.98     11.81 o
   6 -12   3     1176.36     1193.45     39.15 o
   7 -12   3      237.22      221.93     17.79 o
   8 -12   3      841.77      818.60     33.90 o
   9 -12   3     1203.84     1230.96     43.86 o
  10 -12   3      137.84      109.77     16.00 o
  -4 -11   3      131.62      108.46     27.64 o
  -3 -11   3      415.39      381.25     20.42 o
  -2 -11   3      930.65      948.72     34.46 o
  -1 -11   3      167.87      161.84     15.26 o
   0 -11   3     1056.77     1057.07     30.79 o
   1 -11   3       39.55       20.59      6.64 o
   2 -11   3     1476.73     1450.50     43.79 o
   3 -11   3      323.50      313.52     22.88 o
   4 -11   3     1223.20     1165.05     37.49 o
   5 -11   3      628.34      634.40     21.06 o
   6 -11   3      251.86      239.11     26.47 o
   7 -11   3     1090.39     1117.70     30.38 o
   8 -11   3       25.43       12.35      8.74 o
   9 -11   3      940.25      932.62     35.66 o
  10 -11   3      441.64      491.00     25.78 o
  11 -11   3      246.98      273.95     31.49 o
  -5 -10   3      400.19      390.67     44.55 o
  -4 -10   3      819.05      833.09     56.49 o
  -3 -10   3       64.08       51.99      8.90 o
  -2 -10   3     1348.94     1381.26     47.60 o
  -1 -10   3      546.90      534.80     20.17 o
   0 -10   3     1224.39     1261.85     32.70 o
   1 -10   3     2207.32     2260.16     49.35 o
   2 -10   3      503.02      494.58     19.11 o
   3 -10   3     2206.10     2164.34     60.14 o
   4 -10   3       17.60        5.12     11.45 o
   5 -10   3     1430.62     1357.85     32.97 o
   6 -10   3       86.85       71.87      8.79 o
   7 -10   3      425.50      403.27     16.90 o
   8 -10   3      614.13      641.85     29.98 o
   9 -10   3        1.16       10.12     14.65 o
  10 -10   3      830.15      925.46     54.26 o
  11 -10   3      151.58      167.40     16.39 o
  -6  -9   3     1185.76     1175.89     69.99 o
  -5  -9   3       47.79       47.21     20.14 o
  -4  -9   3     1419.50     1378.17     65.35 o
  -3  -9   3      241.23      254.07     15.03 o
  -2  -9   3      519.98      520.30     18.34 o
  -1  -9   3     1913.25     1937.73     43.05 o
   0  -9   3       10.95       16.61      5.33 o
   1  -9   3     3910.07     3946.79     75.06 o
   2  -9   3      376.89      381.56     20.04 o
   3  -9   3     2332.05     2350.79     41.86 o
   4  -9   3     1205.28     1205.41     30.05 o
   5  -9   3      300.68      274.75     17.30 o
   6  -9   3     1550.48     1499.71     34.84 o
   7  -9   3      156.68      146.87     14.70 o
   8  -9   3      704.13      687.58     40.07 o
   9  -9   3      848.10      933.74     38.68 o
  10  -9   3       56.96       74.06     11.42 o
  11  -9   3     1438.75     1642.04     49.10 o
  12  -9   3       68.65       84.23     12.43 o
  -7  -8   3      507.18      556.51     46.48 o
  -6  -8   3      610.91      627.58     47.24 o
  -5  -8   3     1477.19     1489.01     74.06 o
  -4  -8   3       57.42       43.13      6.48 o
  -3  -8   3     3023.94     3117.65     74.31 o
  -2  -8   3        0.73        2.42      3.83 o
  -1  -8   3     3981.11     4002.08     74.92 o
   0  -8   3      903.33      928.17     24.80 o
   1  -8   3      107.19      103.07      8.85 o
   2  -8   3     2537.71     2565.00     51.22 o
   3  -8   3      640.94      642.88     15.04 o
   4  -8   3     3740.77     3526.04     57.72 o
   5  -8   3     3393.26     3228.05     52.58 o
   6  -8   3      180.29      162.43      9.21 o
   7  -8   3     1877.00     1898.58     43.58 o
   8  -8   3       12.70       21.51      8.20 o
   9  -8   3     1819.74     1877.26     52.15 o
  10  -8   3      377.02      462.02     21.23 o
  11  -8   3      282.35      289.86     30.19 o
  12  -8   3      636.45      686.21     30.08 o
  -8  -7   3       45.13       14.54     18.34 o
  -7  -7   3     1818.12     1891.41     88.14 o
  -6  -7   3      303.31      259.39     31.59 o
  -5  -7   3     2124.10     2105.73     89.69 o
  -4  -7   3      308.75      301.10     13.41 o
  -3  -7   3     1385.10     1401.83     43.47 o
  -2  -7   3     2909.09     2886.64     55.88 o
  -1  -7   3      988.34     1016.06     25.42 o
   0  -7   3     2814.73     2824.25     54.62 o
   1  -7   3     2787.36     2903.12     55.72 o
   2  -7   3     2357.39     2289.56     39.81 o
   3  -7   3     7846.45     7674.74    113.14 o
   4  -7   3      612.24      613.06     15.20 o
   5  -7   3     3426.01     3271.17     47.06 o
   6  -7   3      558.10      572.97     16.71 o
   7  -7   3     1216.80     1211.12     24.78 o
   8  -7   3     1269.61     1271.50     54.93 o
   9  -7   3       66.27       66.02     11.13 o
  10  -7   3     1507.14     1582.29     44.64 o
  11  -7   3      183.67      166.50     11.72 o
  12  -7   3      994.26     1107.56     72.90 o
  -8  -6   3       95.16      122.23     24.05 o
  -7  -6   3      258.35      223.10     29.48 o
  -6  -6   3      303.99      351.47     35.66 o
  -5  -6   3      654.74      669.52     42.26 o
  -4  -6   3     1483.35     1537.24     39.14 o
  -3  -6   3     4251.26     4289.71     76.69 o
  -2  -6   3     1777.63     1779.98     36.88 o
  -1  -6   3     5535.65     5629.69     97.90 o
   0  -6   3      227.03      191.09      9.66 o
   1  -6   3     5377.62     5441.11     82.29 o
   2  -6   3     1269.26     1274.59     24.50 o
   3  -6   3     4199.15     4166.22     64.04 o
   4  -6   3     4106.02     3876.55     59.47 o
   5  -6   3      322.29      289.04     11.14 o
   6  -6   3     3051.44     3012.14     48.97 o
   7  -6   3      770.19      817.52     21.50 o
   8  -6   3     1767.81     1787.07     37.83 o
   9  -6   3     2647.27     2641.83     52.24 o
  10  -6   3       38.69       31.97     19.19 o
  11  -6   3      910.75      873.96     60.88 o
  12  -6   3        3.46       21.22     24.00 o
  -9  -5   3       55.74       48.42     18.83 o
  -8  -5   3      496.11      535.08     40.31 o
  -7  -5   3     1284.77     1289.32     63.22 o
  -6  -5   3      518.29      483.04     34.69 o
  -5  -5   3     2392.32     2447.19     92.72 o
  -4  -5   3        0.14        0.64      3.62 o
  -3  -5   3     4598.56     4622.71     70.31 o
  -2  -5   3     1380.90     1431.06     26.36 o
  -1  -5   3     3283.44     3372.19     53.09 o
   0  -5   3     2035.91     2152.80     41.56 o
   1  -5   3      668.86      649.71     17.00 o
   2  -5   3     6293.09     6244.02    125.60 o
   3  -5   3      580.38      557.37     15.14 o
   4  -5   3     3661.02     3469.62     52.73 o
   5  -5   3     1861.27     1828.60     34.97 o
   6  -5   3      871.03      807.05     20.11 o
   7  -5   3     4694.95     4619.08     83.30 o
   8  -5   3      135.26      117.09      7.40 o
   9  -5   3     1853.61     1936.99     52.53 o
  10  -5   3      258.11      293.18     36.58 o
  11  -5   3      205.51      230.76     36.47 o
  12  -5   3      633.73      630.97     54.03 o
 -10  -4   3      191.41      184.81     27.99 o
  -9  -4   3      944.30      945.40     53.31 o
  -8  -4   3      190.80      155.40     23.64 o
  -7  -4   3     1375.65     1428.18     63.82 o
  -6  -4   3      412.97      407.05     29.70 o
  -5  -4   3     2290.41     2250.02     48.19 o
  -4  -4   3     2602.82     2711.57     65.64 o
  -3  -4   3     2149.65     2142.53     41.84 o
  -2  -4   3     4449.19     4673.63     69.99 o
  -1  -4   3      390.88      418.85     10.71 o
   0  -4   3     3676.16     3760.68     51.36 o
   1  -4   3     4377.56     4357.87     74.77 o
   2  -4   3     1102.94     1091.61     30.06 o
   3  -4   3     2599.48     2467.37     38.71 o
   4  -4   3      425.76      469.41     12.49 o
   5  -4   3     3120.77     2821.72     61.02 o
   6  -4   3     1264.75     1313.98     27.68 o
   7  -4   3     1880.39     1909.78     37.76 o
   8  -4   3      486.98      510.72     14.02 o
   9  -4   3      265.39      267.69     34.06 o
  10  -4   3      840.51      897.47     57.21 o
  11  -4   3        1.06       -2.22     18.03 o
  12  -4   3      574.67      527.87     50.00 o
 -10  -3   3       42.29       39.78     15.83 o
  -9  -3   3      790.29      781.32     44.92 o
  -8  -3   3     1112.61     1113.52     53.84 o
  -7  -3   3      197.56      214.63     22.98 o
  -6  -3   3     2615.88     2650.91    142.80 o
  -5  -3   3        1.19        2.07      3.83 o
  -4  -3   3     3828.48     3979.49     96.82 o
  -3  -3   3      700.17      724.73     14.23 o
  -2  -3   3     2287.55     2310.56     36.51 o
  -1  -3   3     3860.65     3728.35     50.22 o
   0  -3   3     1130.27     1304.44     20.29 o
   1  -3   3     4653.25     4426.35     53.20 o
   2  -3   3      301.12      249.36      5.92 o
   3  -3   3     1779.97     1643.11     38.22 o
   4  -3   3     2466.90     2374.86     68.69 o
   5  -3   3      179.24      172.04     11.81 o
   6  -3   3     1584.71     1579.05     37.73 o
   7  -3   3       34.33       37.00      5.17 o
   8  -3   3     1172.02     1203.02     32.75 o
   9  -3   3       14.36       15.76      7.55 o
  10  -3   3      141.02      147.80     10.06 o
  11  -3   3       50.42       47.86      7.50 o
  12  -3   3        4.84      -12.81     16.61 o
 -11  -2   3      480.18      471.54     35.79 o
 -10  -2   3      853.84      846.43     46.47 o
  -9  -2   3       63.78       48.92     14.30 o
  -8  -2   3     1866.37     1882.75     73.40 o
  -7  -2   3     1306.11     1314.07     54.81 o
  -6  -2   3     2166.02     2263.53     54.88 o
  -5  -2   3     1525.40     1520.31     30.00 o
  -4  -2   3       46.80       33.76      3.58 o
  -3  -2   3      656.34      525.18     20.66 o
  -2  -2   3      142.73      132.87      6.07 o
  -1  -2   3     6195.61     6067.25     77.95 o
   0  -2   3       25.13       46.92      4.57 o
   1  -2   3     5185.84     4813.37     75.37 o
   2  -2   3     2525.88     2370.45     36.01 o
   3  -2   3      300.73      314.67      8.26 o
   4  -2   3     6089.85     6370.04    128.21 o
   5  -2   3       54.69       89.86      5.21 o
   6  -2   3     1088.14     1163.20     31.32 o
   7  -2   3      163.97      164.77      7.34 o
   8  -2   3      158.04      159.26      7.92 o
   9  -2   3      881.81      929.07     22.80 o
  10  -2   3       64.43       51.91      9.13 o
  11  -2   3      817.62      762.76     27.95 o
  12  -2   3        1.10       -1.68      7.31 o
 -11  -1   3       56.30       41.70     14.66 o
 -10  -1   3      738.56      692.14     38.69 o
  -9  -1   3      742.66      700.61     37.24 o
  -8  -1   3      723.07      703.23     35.84 o
  -7  -1   3     2493.72     2408.38     56.93 o
  -6  -1   3      430.06      456.26     16.41 o
  -5  -1   3     1702.83     1592.35     38.58 o
  -4  -1   3     1543.10     1553.73     40.89 o
  -3  -1   3     4428.61     4509.79     76.08 o
  -2  -1   3     1661.06     1578.86     22.30 o
  -1  -1   3      291.29      265.42      6.07 o
   0  -1   3       29.95       43.44      2.71 o
   1  -1   3      462.66      485.59     12.22 o
   2  -1   3     4104.58     3839.69     55.36 o
   3  -1   3     1316.85     1343.41     21.00 o
   4  -1   3     1622.62     1721.25     37.89 o
   5  -1   3     1376.57     1434.57     57.79 o
   6  -1   3      172.24      184.69     12.66 o
   7  -1   3     2409.22     2538.01     61.30 o
   8  -1   3        2.59        3.53      3.85 o
   9  -1   3      618.73      675.57     24.54 o
  10  -1   3        8.90       12.96      7.34 o
  11  -1   3       56.92       59.71     12.48 o
 -11   0   3      149.63      123.75     18.64 o
 -10   0   3       22.37       12.62      9.85 o
  -9   0   3     1038.76      944.64     42.35 o
  -8   0   3      502.28      492.54     17.75 o
  -7   0   3      824.98      770.67     22.51 o
  -6   0   3     2362.10     2396.55     53.63 o
  -5   0   3      425.15      457.33     14.41 o
  -4   0   3     6555.33     6641.39    109.07 o
  -3   0   3        1.02        0.28      1.21 o
  -2   0   3     4018.50     3827.97     44.54 o
  -1   0   3     1060.51     1023.82     14.21 o
   0   0   3     1125.92     1251.02     22.67 o
   1   0   3        1.75        8.80      2.64 o
   2   0   3        0.33       -2.56      2.62 o
   3   0   3     2312.39     2302.67     34.65 o
   4   0   3       30.15       31.59      3.87 o
   5   0   3     2590.29     2824.35    110.47 o
   6   0   3      122.75      136.36     10.50 o
   7   0   3     2095.93     2289.61     54.88 o
   8   0   3      981.33      964.65     30.86 o
   9   0   3      151.06      139.85     12.52 o
  10   0   3      523.47      519.07     25.03 o
  11   0   3        3.18        7.00      8.83 o
 -12   1   3      210.47      118.69     18.46 o
 -11   1   3      567.79      543.59     31.29 o
 -10   1   3      293.15      294.51     21.59 o
  -9   1   3      283.24      270.84     19.62 o
  -8   1   3      212.88      184.00      9.71 o
  -7   1   3      311.95      293.55     11.16 o
  -6   1   3      541.26      518.22     15.33 o
  -5   1   3      863.04      828.80     38.67 o
  -4   1   3     4831.59     4845.00     99.07 o
  -3   1   3     5779.87     5714.38     65.32 o
  -2   1   3      542.92      507.35      8.23 o
  -1   1   3      104.52      100.06      2.99 o
   0   1   3     5836.44     5935.98     69.02 o
   1   1   3     2134.61     2212.15     41.33 o
   2   1   3      524.54      526.85     12.11 o
   3   1   3       30.12       62.67      4.58 o
   4   1   3      982.18     1023.16     21.09 o
   5   1   3      314.21      285.10     16.89 o
   6   1   3     3655.84     3822.80     60.62 o
   7   1   3       34.36       25.72      5.81 o
   8   1   3     1404.51     1500.35     44.00 o
   9   1   3      117.74      138.89     18.27 o
  10   1   3      680.69      677.46     28.98 o
  11   1   3      333.66      360.34     26.34 o
 -12   2   3      716.31      658.31     34.45 o
 -11   2   3        3.80       10.32      8.49 o
 -10   2   3      487.22      470.72     25.84 o
  -9   2   3       40.31       46.77      5.57 o
  -8   2   3      508.76      452.41     14.43 o
  -7   2   3      113.50      120.25      9.12 o
  -6   2   3     1566.82     1583.07     35.73 o
  -5   2   3      708.90      646.24     17.08 o
  -4   2   3       17.71       13.46      3.54 o
  -3   2   3      950.80      869.64     13.03 o
  -2   2   3     1125.38     1130.63     13.65 o
  -1   2   3     5850.33     5877.69     58.86 o
   0   2   3     3146.39     3190.36     42.89 o
   1   2   3     2166.06     2341.64     44.98 o
   2   2   3     1114.75     1123.78     23.51 o
   3   2   3       68.60       59.47      7.39 o
   4   2   3     1144.47     1159.31     24.59 o
   5   2   3      361.40      382.80     14.52 o
   6   2   3     1342.48     1376.77     32.03 o
   7   2   3     1347.61     1329.19     40.27 o
   8   2   3      971.30      910.74     32.63 o
   9   2   3      821.60      861.21     33.18 o
  10   2   3       81.81       41.85     11.17 o
 -12   3   3      208.04      220.16     19.80 o
 -10   3   3      781.86      711.01     31.68 o
  -9   3   3     1095.05     1079.15     26.91 o
  -8   3   3     1029.13      967.60     24.12 o
  -7   3   3     1599.23     1532.89     64.32 o
  -6   3   3       22.12       22.71      3.56 o
  -5   3   3     1235.23     1140.24     27.32 o
  -4   3   3     1615.59     1575.60     28.15 o
  -3   3   3      519.22      504.62     12.50 o
  -2   3   3     3277.51     3186.59     40.12 o
  -1   3   3       22.72       17.83      1.83 o
   0   3   3     6490.79     6657.02    123.39 o
   1   3   3      439.21      458.65     12.02 o
   2   3   3     2838.39     3026.07     67.82 o
   3   3   3      696.99      738.58     18.67 o
   4   3   3     2115.51     2340.24     45.09 o
   5   3   3     1932.11     2029.68     48.21 o
   6   3   3      233.73      239.57     34.09 o
   7   3   3     1290.79     1294.06     40.52 o
   8   3   3       83.17       89.11     12.35 o
   9   3   3      763.28      785.44     46.31 o
  10   3   3     1189.92     1160.39     43.20 o
  -9   4   3     1590.96     1567.04     49.17 o
  -8   4   3     1619.36     1622.01     37.27 o
  -7   4   3     2109.68     2164.15     47.95 o
  -6   4   3     2046.82     2078.24     46.47 o
  -5   4   3     1811.67     1890.58     43.06 o
  -4   4   3     1660.36     1615.71     25.58 o
  -3   4   3        0.47        1.46      1.82 o
  -2   4   3     3216.12     3135.12     38.36 o
  -1   4   3     4813.51     5037.14     56.03 o
   0   4   3     4202.77     4699.01     69.75 o
   1   4   3     6155.55     6912.97    118.15 o
   2   4   3      115.35      132.81      8.72 o
   3   4   3     3322.51     3590.72     66.33 o
   4   4   3      540.35      565.70     17.98 o
   5   4   3     1396.37     1479.46     28.99 o
   6   4   3     1315.40     1341.81     41.33 o
   7   4   3      276.98      280.92     18.63 o
   8   4   3     1695.10     1672.27     51.96 o
   9   4   3       10.97       14.36      9.70 o
  -9   5   3      189.81      190.91      9.43 o
  -8   5   3     1657.46     1688.87     39.63 o
  -7   5   3        0.85        2.80      3.68 o
  -6   5   3     2757.55     2847.55     62.67 o
  -5   5   3      820.02      882.43     18.69 o
  -4   5   3     2377.78     2433.44     37.92 o
  -3   5   3     3537.95     3393.23    101.84 o
  -2   5   3      195.01      204.56      5.83 o
  -1   5   3     6174.04     6573.30    107.63 o
   0   5   3     1119.11     1131.83     24.79 o
   1   5   3     3194.45     3320.82     52.52 o
   2   5   3     4517.46     4881.79    104.29 o
   3   5   3      699.88      763.23     21.63 o
   4   5   3     3465.91     3728.33     65.33 o
   5   5   3       30.97       25.81      7.32 o
   6   5   3     1459.14     1489.87     45.86 o
   7   5   3      759.57      718.81     30.19 o
   8   5   3      134.59      142.55     16.75 o
   9   5   3      549.71      539.43     39.20 o
 -10   6   3      967.17      957.04     38.71 o
  -9   6   3      416.67      432.74     26.32 o
  -8   6   3     1133.23     1158.58     58.28 o
  -7   6   3     1409.90     1494.84     37.40 o
  -6   6   3      216.01      220.14      8.53 o
  -5   6   3     3108.95     3210.04     48.93 o
  -4   6   3      682.67      661.29     14.43 o
  -3   6   3     3492.18     3359.46     41.79 o
  -2   6   3     2574.80     2650.09     38.64 o
  -1   6   3       41.13       27.51      4.40 o
   0   6   3     3207.90     3271.42     80.56 o
   1   6   3      128.03      135.49      9.33 o
   2   6   3     4705.24     5082.21    126.36 o
   3   6   3      223.24      236.26     12.05 o
   4   6   3     2104.78     2136.67     56.56 o
   5   6   3      994.15     1007.74     34.38 o
   6   6   3       36.84       30.84      9.06 o
   7   6   3      843.53      832.05     48.59 o
   8   6   3       61.33       53.30     17.10 o
 -11   7   3      623.90      670.59     32.49 o
 -10   7   3      369.81      306.76     22.19 o
  -9   7   3     1223.66     1252.95     49.60 o
  -8   7   3       15.00       12.25      5.22 o
  -7   7   3     1413.29     1423.03     29.24 o
  -6   7   3      623.74      655.01     17.38 o
  -5   7   3     2733.57     2733.15     43.85 o
  -4   7   3     3846.73     3767.19     68.35 o
  -3   7   3       37.52       37.89      3.52 o
  -2   7   3     1737.16     1745.02     33.81 o
  -1   7   3      986.13      981.64     24.44 o
   0   7   3     2748.67     2790.37     54.00 o
   1   7   3     1889.06     1955.22     58.40 o
   2   7   3      299.82      326.02     19.31 o
   3   7   3      802.65      812.30     36.39 o
   4   7   3      210.80      204.74     25.38 o
   5   7   3      733.65      701.82     43.60 o
   6   7   3      570.92      602.39     41.10 o
   7   7   3       43.85       27.42     14.19 o
 -12   8   3       80.11       97.64     16.22 o
 -11   8   3      890.75      996.44     44.80 o
 -10   8   3      301.32      351.35     25.98 o
  -9   8   3      511.22      485.74     30.41 o
  -8   8   3      322.47      333.87     25.80 o
  -7   8   3      396.58      380.84     15.95 o
  -6   8   3     3069.16     3096.81     57.82 o
  -5   8   3      136.01      125.61      7.67 o
  -4   8   3     4171.67     4255.83     76.87 o
  -3   8   3     1218.36     1233.60     22.54 o
  -2   8   3     1687.38     1716.46     32.55 o
  -1   8   3     1917.79     1938.31     41.33 o
   0   8   3        0.20        3.84      3.75 o
   1   8   3     1056.59     1114.57     29.01 o
   2   8   3     1874.87     1961.70     55.47 o
   3   8   3       68.73       61.36     15.91 o
   4   8   3     1423.85     1432.62     67.91 o
   5   8   3      140.58      130.52     22.00 o
   6   8   3      790.04      789.51     50.87 o
   7   8   3      206.08      192.63     29.68 o
 -12   9   3      536.84      581.77     34.99 o
 -11   9   3       63.50       59.85     15.31 o
 -10   9   3      956.16     1092.57     50.85 o
  -9   9   3      381.08      380.29     29.48 o
  -8   9   3     2328.62     2285.49     86.04 o
  -7   9   3      424.04      429.24     27.42 o
  -6   9   3     2138.25     2144.44     53.89 o
  -5   9   3      413.57      453.63     19.42 o
  -4   9   3      178.91      193.92     11.82 o
  -3   9   3      518.23      535.69     15.73 o
  -2   9   3      697.50      685.23     18.58 o
  -1   9   3     2393.50     2438.89     51.51 o
   0   9   3     3002.77     3047.23     60.85 o
   1   9   3       52.55       44.55      6.99 o
   2   9   3     1236.58     1223.46     41.69 o
   3   9   3      257.53      257.62     31.19 o
   4   9   3      774.35      850.78     52.39 o
   5   9   3      576.88      581.25     44.15 o
   6   9   3       29.23       15.16     15.02 o
 -11  10   3      642.32      683.73     41.32 o
 -10  10   3     1438.15     1338.66     60.44 o
  -9  10   3     1069.42     1110.62     54.42 o
  -8  10   3      191.53      167.59     24.38 o
  -7  10   3      365.96      381.09     18.73 o
  -6  10   3     1071.19     1065.17     34.05 o
  -5  10   3        4.51        4.13      5.21 o
  -4  10   3     1117.58     1156.39     36.13 o
  -3  10   3       48.04       39.62      6.68 o
  -2  10   3     2254.22     2191.25     41.62 o
  -1  10   3      625.86      591.91     20.40 o
   0  10   3     1796.17     1822.27     42.23 o
   1  10   3      947.32      935.37     26.97 o
   2  10   3      905.49      910.80     53.58 o
   3  10   3      711.90      723.43     48.45 o
   4  10   3       28.06       27.89     15.97 o
   5  10   3      416.68      327.86     39.34 o
 -11  11   3      237.69      237.84     28.28 o
 -10  11   3      314.44      318.11     33.10 o
  -9  11   3      472.28      475.54     36.22 o
  -8  11   3     1204.19     1165.96     59.00 o
  -7  11   3       57.50       57.51      9.97 o
  -6  11   3     1029.52     1051.15     35.20 o
  -5  11   3       43.39       25.02      9.13 o
  -4  11   3      862.70      841.71     66.10 o
  -3  11   3      889.57      847.33     25.72 o
  -2  11   3       63.24       59.84      8.78 o
  -1  11   3     1950.15     1908.24     44.66 o
   0  11   3      194.98      205.27     14.23 o
   1  11   3     1554.82     1479.04     44.87 o
   2  11   3      278.87      260.35     33.55 o
   3  11   3      656.80      686.51     49.94 o
 -10  12   3      430.21      389.19     34.97 o
  -9  12   3      223.50      187.29     27.69 o
  -8  12   3      265.23      283.85     33.61 o
  -7  12   3      697.10      723.97     29.32 o
  -6  12   3      718.57      752.62     30.07 o
  -5  12   3     1055.77     1056.61     68.37 o
  -4  12   3        0.42        4.50     13.62 o
  -3  12   3      810.14      783.29     25.54 o
  -2  12   3      709.77      692.63     29.36 o
  -1  12   3      337.94      354.29     20.84 o
   0  12   3      609.55      586.50     32.35 o
   1  12   3       41.29       39.61     19.03 o
   2  12   3      525.42      485.46     48.36 o
  -9  13   3      508.74      495.14     41.15 o
  -8  13   3      108.70      125.33     26.35 o
  -7  13   3      774.59      782.56     31.91 o
  -6  13   3      359.17      346.35     21.68 o
  -5  13   3      903.89      981.17     36.75 o
  -4  13   3      553.20      572.18     47.42 o
  -3  13   3      185.20      163.56     21.55 o
  -2  13   3       98.36       88.72     11.15 o
  -1  13   3       11.33        8.10      6.61 o
   0  13   3      169.32      169.31     20.09 o
  -7  14   3      292.41      274.20     21.83 o
  -6  14   3      468.29      501.72     27.02 o
  -5  14   3        0.09        9.32     10.49 o
  -4  14   3      261.37      237.38     20.38 o
  -3  14   3       27.99       23.02      8.57 o
  -2  14   3      129.27      112.58     21.56 o
   2 -14   4      398.96      416.03     24.21 o
   3 -14   4      181.65      144.50     23.36 o
   4 -14   4      319.74      275.91     30.28 o
   5 -14   4      193.62      211.39     19.37 o
   6 -14   4      174.09      174.83     17.41 o
   7 -14   4      514.77      549.38     27.66 o
   0 -13   4       33.06        6.05      8.91 o
   1 -13   4      463.87      459.78     48.54 o
   2 -13   4        1.80        6.28      8.78 o
   3 -13   4     1073.87     1128.75     39.76 o
   4 -13   4        4.16        3.74      7.83 o
   5 -13   4      675.11      649.10     39.61 o
   6 -13   4        3.75        7.73      7.74 o
   7 -13   4      753.63      799.37     32.24 o
   8 -13   4      270.09      246.63     28.34 o
   9 -13   4      100.65       91.20     18.92 o
  -2 -12   4       58.22       37.28     11.05 o
  -1 -12   4     1027.44     1055.06     48.49 o
   0 -12   4       67.13       64.12     13.84 o
   1 -12   4     1149.72     1164.66     39.33 o
   2 -12   4      126.53      107.63     13.44 o
   3 -12   4      387.46      370.45     22.82 o
   4 -12   4      423.41      434.47     22.50 o
   5 -12   4      134.05       98.21     12.64 o
   6 -12   4      525.88      526.77     24.64 o
   7 -12   4      104.70      125.15     13.88 o
   8 -12   4      230.06      230.54     20.19 o
   9 -12   4        0.32        3.94     10.54 o
  10 -12   4        5.83        1.70      9.99 o
  -3 -11   4      737.53      734.29     28.59 o
  -2 -11   4      270.97      253.64     17.49 o
  -1 -11   4      328.42      354.36     21.04 o
   0 -11   4      316.38      316.00     16.24 o
   1 -11   4      148.79      171.73     13.24 o
   2 -11   4      224.58      260.75     18.45 o
   3 -11   4       37.16       41.61     21.17 o
   4 -11   4      231.79      244.35     26.61 o
   5 -11   4        2.81       -3.54      6.97 o
   6 -11   4      350.18      373.02     16.81 o
   7 -11   4       99.69      102.09     10.71 o
   8 -11   4       57.83       42.73     11.18 o
   9 -11   4       53.85       59.36     12.13 o
  10 -11   4        0.25      -12.91      8.21 o
  -5 -10   4      430.08      404.32     46.15 o
  -4 -10   4      141.91      112.55     26.02 o
  -3 -10   4      172.93      134.62     12.70 o
  -2 -10   4      321.52      317.57     19.84 o
  -1 -10   4       97.08       83.81      9.60 o
   0 -10   4       20.41       33.54      6.91 o
   1 -10   4       43.26       30.41      6.74 o
   2 -10   4       58.85       65.88     14.12 o
   3 -10   4       37.65       51.95      8.89 o
   4 -10   4      337.82      313.35     14.49 o
   5 -10   4      365.63      405.91     16.79 o
   6 -10   4       10.85       11.81      9.06 o
   7 -10   4       93.75       92.40      9.77 o
   8 -10   4      106.41      110.42     20.87 o
   9 -10   4      443.38      451.96     24.13 o
  10 -10   4      650.05      685.98     31.44 o
  11 -10   4      143.36      109.21     14.39 o
  -6  -9   4       88.48       82.51     24.01 o
  -5  -9   4      393.82      372.85     40.79 o
  -4  -9   4      305.92      269.70     23.27 o
  -3  -9   4      104.81       76.27      9.92 o
  -2  -9   4      288.23      303.23     22.04 o
  -1  -9   4      112.19      126.73     11.96 o
   0  -9   4      264.66      299.78     14.32 o
   1  -9   4      181.23      201.67     12.75 o
   2  -9   4      431.20      413.77     16.23 o
   3  -9   4      446.28      483.18     19.27 o
   4  -9   4      597.08      611.26     19.66 o
   5  -9   4       47.81       59.14      7.64 o
   6  -9   4      551.35      560.56     19.34 o
   7  -9   4      556.39      558.21     22.16 o
   8  -9   4     1045.84     1106.66     37.10 o
   9  -9   4       17.23        6.16      7.78 o
  10  -9   4      885.20      902.38     33.32 o
  11  -9   4       28.35       27.61     13.34 o
  -7  -8   4      268.15      286.18     36.78 o
  -6  -8   4      362.56      343.92     39.09 o
  -5  -8   4       21.32        8.60     14.95 o
  -4  -8   4      509.87      512.38     19.25 o
  -3  -8   4      409.65      409.76     26.18 o
  -2  -8   4      294.27      265.59     15.40 o
  -1  -8   4      133.23      145.75     10.39 o
   0  -8   4       35.45       34.03      5.97 o
   1  -8   4      494.49      510.31     20.45 o
   2  -8   4     3091.07     3154.15     61.15 o
   3  -8   4      889.27      891.69     18.82 o
   4  -8   4     2623.61     2603.96     51.78 o
   5  -8   4     1383.40     1312.89     26.38 o
   6  -8   4     1270.49     1269.18     30.87 o
   7  -8   4       42.19       42.74      6.99 o
   8  -8   4     1184.99     1195.38     38.10 o
   9  -8   4      955.47     1006.18     34.24 o
  10  -8   4       76.46       85.72     16.60 o
  11  -8   4      506.45      542.04     23.44 o
  12  -8   4       12.05       18.07      8.13 o
  -7  -7   4      222.45      233.17     32.85 o
  -6  -7   4      435.24      403.58     36.34 o
  -5  -7   4      163.63      153.82     24.45 o
  -4  -7   4       13.03        8.89      4.28 o
  -3  -7   4      129.60      135.69      9.26 o
  -2  -7   4     1040.79     1124.87     27.61 o
  -1  -7   4      680.59      719.38     44.11 o
   0  -7   4     3967.00     3925.67     72.66 o
   1  -7   4      368.00      345.62     15.96 o
   2  -7   4     4664.52     4621.08     83.05 o
   3  -7   4      145.85      145.36      9.58 o
   4  -7   4     2499.74     2380.91     40.75 o
   5  -7   4      327.50      287.58     10.28 o
   6  -7   4     2913.01     2826.76     54.25 o
   7  -7   4     2773.13     2749.16     56.39 o
   8  -7   4        1.26       -2.96      5.61 o
   9  -7   4      775.72      892.68     30.35 o
  10  -7   4      188.43      194.45     13.58 o
  11  -7   4      467.57      500.29     21.11 o
  12  -7   4     1202.59     1284.27     42.42 o
  -8  -6   4      139.38       98.13     23.01 o
  -7  -6   4       46.05       71.39     19.21 o
  -6  -6   4      470.42      522.84     39.15 o
  -5  -6   4      174.45      159.79     23.81 o
  -4  -6   4     1996.25     2033.45     59.99 o
  -3  -6   4     2200.90     2244.83     44.55 o
  -2  -6   4     5080.40     5266.99     92.69 o
  -1  -6   4        0.89        4.99      6.91 o
   0  -6   4     3096.71     3062.30     57.84 o
   1  -6   4     3170.34     3347.17     61.99 o
   2  -6   4      938.49      925.86     20.14 o
   3  -6   4     3291.88     3091.38     50.30 o
   4  -6   4       21.47       20.80      3.94 o
   5  -6   4     3879.80     3472.14     63.38 o
   6  -6   4      833.08      817.22     20.84 o
   7  -6   4     1828.76     1823.78     39.22 o
   8  -6   4      403.71      475.41     19.70 o
   9  -6   4      232.01      262.85     14.53 o
  10  -6   4      439.49      472.84     31.79 o
  11  -6   4      152.73      142.70     11.06 o
  12  -6   4      916.58      973.13     69.21 o
  -9  -5   4      261.19      250.01     32.85 o
  -8  -5   4      897.09      925.63     54.22 o
  -7  -5   4        6.27       23.26     13.60 o
  -6  -5   4      892.15      957.51     51.34 o
  -5  -5   4      209.71      177.92     23.45 o
  -4  -5   4     3388.59     3438.28     80.06 o
  -3  -5   4     1693.89     1734.10     30.93 o
  -2  -5   4     2478.52     2553.25     48.68 o
  -1  -5   4     6741.25     6772.23    115.15 o
   0  -5   4     2456.37     2580.42     49.05 o
   1  -5   4     6132.93     6120.59     91.17 o
   2  -5   4       35.38       21.96      3.54 o
   3  -5   4     1202.05     1086.77     33.99 o
   4  -5   4     2830.92     2561.28     41.32 o
   5  -5   4      135.89      109.77      7.54 o
   6  -5   4     2218.94     2064.09     48.74 o
   7  -5   4      552.87      597.55     17.49 o
   8  -5   4      376.10      385.30     13.48 o
   9  -5   4      777.52      827.77     26.76 o
  10  -5   4      454.64      474.42     22.51 o
  11  -5   4     1233.33     1355.54     39.68 o
  12  -5   4        2.21       17.00     22.10 o
  -9  -4   4        4.40        3.76     13.61 o
  -8  -4   4      839.98      838.86     48.40 o
  -7  -4   4      175.47      186.50     24.99 o
  -6  -4   4     1052.84     1005.99     50.65 o
  -5  -4   4     1854.77     1914.53     48.64 o
  -4  -4   4      146.89      141.90     14.83 o
  -3  -4   4     4454.98     4383.11     66.49 o
  -2  -4   4      391.39      394.66     10.76 o
  -1  -4   4     6533.01     6991.09    102.03 o
   0  -4   4       31.56       13.50      2.70 o
   1  -4   4     6424.35     6902.44    100.94 o
   2  -4   4     1785.67     1539.28     27.26 o
   3  -4   4       40.86       36.02      4.72 o
   4  -4   4     2827.16     2670.71     41.91 o
   5  -4   4     3854.51     3789.77    118.36 o
   6  -4   4      297.79      285.99     11.88 o
   7  -4   4     3711.27     3714.83     98.11 o
   8  -4   4      152.12      146.12     13.95 o
   9  -4   4     2369.56     2421.24     77.84 o
  10  -4   4      356.89      378.20     16.74 o
  11  -4   4      606.93      651.75     27.00 o
  12  -4   4      310.18      346.41     45.77 o
 -10  -3   4      737.73      735.66     46.13 o
  -9  -3   4     1131.34     1066.06     55.01 o
  -8  -3   4      862.00      808.51     45.07 o
  -7  -3   4     1833.14     1789.27     72.89 o
  -6  -3   4       88.82       50.38     12.69 o
  -5  -3   4     2543.98     2510.65     48.08 o
  -4  -3   4     1895.46     1856.11     62.84 o
  -3  -3   4     1398.41     1401.85     24.39 o
  -2  -3   4     1851.39     1641.89     27.87 o
  -1  -3   4      154.92      209.03     10.47 o
   0  -3   4     2145.12     1965.57     29.15 o
   1  -3   4     4356.81     4291.79     57.55 o
   2  -3   4     4234.60     4145.92     61.27 o
   3  -3   4     7583.61     7534.89    108.02 o
   4  -3   4      213.92      187.51      6.34 o
   5  -3   4     4074.87     4139.40     87.08 o
   6  -3   4     1233.65     1262.46     30.68 o
   7  -3   4     2187.54     2250.05     44.25 o
   8  -3   4     1567.21     1636.86     35.54 o
   9  -3   4      377.81      366.71     39.98 o
  10  -3   4      715.90      759.70     26.23 o
  11  -3   4      336.61      316.74     16.97 o
  12  -3   4      327.90      309.12     17.97 o
 -10  -2   4        0.04       -2.97     11.62 o
  -9  -2   4     1632.72     1504.54     65.63 o
  -8  -2   4       85.88      123.29     18.86 o
  -7  -2   4     1685.68     1623.23     65.17 o
  -6  -2   4     1617.71     1509.45     40.54 o
  -5  -2   4       37.85       28.94      6.13 o
  -4  -2   4     3059.53     2943.19     53.54 o
  -3  -2   4     2117.64     2243.94     42.48 o
  -2  -2   4     1923.46     1820.86     29.56 o
  -1  -2   4    13825.04    13920.22    174.63 o
   0  -2   4      316.48      306.21      7.58 o
   1  -2   4    15306.07    14915.12    186.57 o
   2  -2   4      375.68      368.03     12.89 o
   3  -2   4     2158.78     2043.89     32.36 o
   4  -2   4     3244.55     3208.78     68.31 o
   5  -2   4      164.14      133.77      7.84 o
   6  -2   4     2508.62     2520.95     56.93 o
   7  -2   4        2.81       -5.89      2.98 o
   8  -2   4     2534.04     2592.28     51.06 o
   9  -2   4      965.51      949.06     30.01 o
  10  -2   4      709.60      707.29     32.64 o
  11  -2   4      415.66      458.77     40.95 o
  12  -2   4      127.99      108.90     13.02 o
 -11  -1   4      539.59      563.39     37.33 o
 -10  -1   4      594.93      588.39     37.09 o
  -9  -1   4       88.07       95.96     17.01 o
  -8  -1   4      732.72      748.56     38.76 o
  -7  -1   4     1597.04     1564.04     61.23 o
  -6  -1   4      401.28      361.64     15.11 o
  -5  -1   4     5251.67     5410.86     91.82 o
  -4  -1   4      388.20      363.00     10.35 o
  -3  -1   4     7817.26     7620.16    155.96 o
  -2  -1   4      416.57      410.93     11.22 o
  -1  -1   4     8009.97     7866.45    100.21 o
   0  -1   4     2932.11     2797.27     40.91 o
   1  -1   4     6433.24     6231.41     93.57 o
   2  -1   4     7596.49     7411.62     94.43 o
   3  -1   4      602.08      684.86     15.35 o
   4  -1   4     1697.53     1657.04     30.62 o
   5  -1   4      789.07      801.33     21.72 o
   6  -1   4     2628.54     2761.21    111.76 o
   7  -1   4     3284.38     3419.72     72.71 o
   8  -1   4        7.59       12.40      5.40 o
   9  -1   4     1046.60     1088.39     34.38 o
  10  -1   4       11.92        6.36      5.91 o
  11  -1   4      505.98      565.22     25.83 o
 -11   0   4      116.87       83.53     16.58 o
 -10   0   4      430.45      419.71     29.13 o
  -9   0   4     2325.29     2200.99     80.29 o
  -8   0   4        6.08        9.41      8.23 o
  -7   0   4     3120.25     3021.38     68.22 o
  -6   0   4      266.54      238.35     31.05 o
  -5   0   4      922.91      802.74     23.79 o
  -4   0   4     3162.25     3196.97     55.64 o
  -3   0   4      198.63      177.41     10.14 o
  -2   0   4     8099.33     8039.30    101.74 o
  -1   0   4     1631.44     1530.30     22.66 o
   0   0   4    12831.79    12469.39    156.28 o
   1   0   4      805.96      809.18     13.75 o
   2   0   4     1225.50     1146.95     17.82 o
   3   0   4     1176.39     1142.09     23.87 o
   4   0   4      806.33      923.16     28.41 o
   5   0   4     3800.54     4015.69     90.74 o
   6   0   4      341.22      337.26     17.31 o
   7   0   4      915.42      952.56     41.77 o
   8   0   4      609.19      637.55     24.39 o
   9   0   4       46.08       56.99     17.58 o
  10   0   4      174.31      185.35     25.59 o
  11   0   4       23.04       20.16      9.42 o
 -11   1   4      724.87      692.38     37.77 o
 -10   1   4        4.97       13.81      9.13 o
  -9   1   4     2196.79     2167.33     77.34 o
  -8   1   4     1047.96      965.46     27.03 o
  -7   1   4      681.38      666.81     20.19 o
  -6   1   4     2151.67     2123.79     48.61 o
  -5   1   4        0.33        0.36      2.92 o
  -4   1   4     4669.52     4639.44     78.21 o
  -3   1   4      888.98      912.45     25.61 o
  -2   1   4     1861.90     1784.27     22.77 o
  -1   1   4     3194.03     3178.98     42.96 o
   0   1   4       30.08       51.74      3.40 o
   1   1   4     3004.65     2995.50     40.93 o
   2   1   4       13.06       15.72      3.01 o
   3   1   4     1338.60     1316.65     44.59 o
   4   1   4        1.07       -0.10      2.68 o
   5   1   4      559.58      551.25     19.31 o
   6   1   4      831.61      871.75     44.78 o
   7   1   4      131.14      117.55     11.38 o
   8   1   4       51.80       63.67      9.84 o
   9   1   4        3.42      -10.01      5.95 o
  10   1   4      598.63      629.28     43.28 o
  11   1   4      173.07      166.64     17.67 o
 -12   2   4       59.25       32.80     13.16 o
 -11   2   4      259.79      230.94     22.28 o
 -10   2   4     1250.35     1160.36     48.49 o
  -9   2   4       79.82       48.60     11.76 o
  -8   2   4     2645.68     2584.54     58.08 o
  -7   2   4       34.95       39.22      8.55 o
  -6   2   4     2612.49     2617.50     57.73 o
  -5   2   4      692.52      709.43     26.43 o
  -4   2   4      874.09      851.32     14.85 o
  -3   2   4     2108.77     1940.80     37.36 o
  -2   2   4      246.00      284.06      5.92 o
  -1   2   4      298.43      242.47      6.67 o
   0   2   4      463.57      481.06     10.13 o
   1   2   4        4.20       -0.09      1.67 o
   2   2   4       21.94       46.77      4.76 o
   3   2   4        5.38        3.06      2.58 o
   4   2   4     1221.80     1228.15     38.30 o
   5   2   4      329.88      373.81     12.30 o
   6   2   4      465.74      512.13     26.97 o
   7   2   4       50.77       58.96     12.23 o
   8   2   4      486.28      534.06     32.12 o
   9   2   4      284.66      294.59     20.00 o
  10   2   4       24.73       24.77     10.74 o
 -12   3   4      363.55      357.22     26.24 o
 -11   3   4        5.17       -2.09      9.52 o
 -10   3   4      983.32      911.76     40.38 o
  -9   3   4      738.81      670.58     32.06 o
  -8   3   4      198.29      169.20      9.32 o
  -7   3   4      792.84      815.34     22.40 o
  -6   3   4      727.63      735.11     20.76 o
  -5   3   4     3747.22     4013.60     67.43 o
  -4   3   4       23.60       39.43      3.05 o
  -3   3   4      252.34      200.59      8.11 o
  -2   3   4     1120.39     1369.33     18.62 o
  -1   3   4        1.40        8.56      2.10 o
   0   3   4        7.32        2.61      2.29 o
   1   3   4       26.13       50.07      6.36 o
   2   3   4     1797.50     1871.36     37.50 o
   3   3   4      157.19      184.91      9.39 o
   4   3   4      537.64      469.44     36.64 o
   5   3   4      229.30      259.07     11.45 o
   6   3   4      115.52      120.17     12.17 o
   7   3   4     1010.36      977.02     34.34 o
   8   3   4        8.13        7.46      7.70 o
   9   3   4      899.75      850.41     34.92 o
  10   3   4        4.78       -5.68      8.82 o
 -12   4   4      416.46      409.67     27.06 o
 -11   4   4      389.35      397.91     25.22 o
 -10   4   4       42.37       20.43     10.84 o
  -9   4   4      528.15      561.62     28.83 o
  -8   4   4      218.76      212.48     10.44 o
  -7   4   4     1770.86     1837.39     43.24 o
  -6   4   4       13.11        8.93      3.88 o
  -5   4   4      186.87      173.97      6.79 o
  -4   4   4      555.52      465.05     10.83 o
  -3   4   4      163.70      209.01      6.72 o
  -2   4   4      810.46      744.21     12.22 o
  -1   4   4      806.65      860.77     15.56 o
   0   4   4     1389.74     1431.69     23.61 o
   1   4   4     1631.62     1768.09     36.52 o
   2   4   4      516.86      498.54     16.03 o
   3   4   4      173.33      183.92     10.35 o
   4   4   4      509.17      516.49     21.37 o
   5   4   4      776.40      758.22     30.46 o
   6   4   4       12.25       15.94      7.34 o
   7   4   4     1450.26     1390.28     44.40 o
   8   4   4      200.38      185.39     17.56 o
   9   4   4      276.73      249.99     21.45 o
 -11   5   4      357.76      338.38     23.39 o
 -10   5   4       50.56       45.16     11.66 o
  -9   5   4      278.30      290.64     20.61 o
  -8   5   4      134.98      149.39      9.43 o
  -7   5   4        1.60       -4.14      5.40 o
  -6   5   4     1506.40     1510.34     30.62 o
  -5   5   4       85.36      103.15      4.98 o
  -4   5   4      978.56      944.31     18.08 o
  -3   5   4      146.04      133.62      4.62 o
  -2   5   4      207.23      180.93      6.75 o
  -1   5   4     3313.53     3511.29     49.14 o
   0   5   4        4.16       -1.29      2.38 o
   1   5   4     1568.06     1620.99     76.99 o
   2   5   4        2.03        0.85      7.00 o
   3   5   4      521.29      551.05     18.15 o
   4   5   4      244.94      259.01     15.22 o
   5   5   4     1330.35     1321.81     40.82 o
   6   5   4      994.96      962.59     34.78 o
   7   5   4      329.40      322.07     20.60 o
   8   5   4      580.49      519.29     27.68 o
   9   5   4       74.13       52.46     17.14 o
 -11   6   4        3.22      -13.77      8.96 o
 -10   6   4      196.57      205.49     19.97 o
  -9   6   4      126.99      111.23     15.23 o
  -8   6   4      530.98      561.44     32.32 o
  -7   6   4      156.61      141.38      7.30 o
  -6   6   4      673.81      693.89     14.99 o
  -5   6   4      100.04       96.97      5.65 o
  -4   6   4     1144.40     1158.56     22.06 o
  -3   6   4     1430.93     1402.31     20.47 o
  -2   6   4      119.93      117.48      5.81 o
  -1   6   4     1766.60     1853.67     33.30 o
   0   6   4      670.52      665.65     22.33 o
   1   6   4      336.38      356.40     17.71 o
   2   6   4     2013.93     2107.88     55.28 o
   3   6   4      112.69       97.04     11.51 o
   4   6   4     2138.12     2143.16     57.35 o
   5   6   4       24.45       43.63     11.62 o
   6   6   4      463.38      462.57     24.03 o
   7   6   4      511.81      444.29     34.47 o
   8   6   4       67.40       82.70     18.91 o
 -12   7   4      125.52      141.48     17.72 o
 -11   7   4        0.70      -12.12      9.64 o
 -10   7   4      251.99      293.57     23.49 o
  -9   7   4      542.75      509.29     30.24 o
  -8   7   4      267.59      277.07     22.91 o
  -7   7   4      601.14      579.40     19.50 o
  -6   7   4      559.25      547.76     15.80 o
  -5   7   4      914.17      927.16     19.25 o
  -4   7   4      550.71      550.60     26.07 o
  -3   7   4      873.04      912.60     17.19 o
  -2   7   4     1694.59     1778.62     39.07 o
  -1   7   4     1767.47     1737.88     32.63 o
   0   7   4     1847.62     1905.70     40.21 o
   1   7   4        0.24        0.39      5.83 o
   2   7   4      717.36      748.41     28.72 o
   3   7   4      610.67      633.37     20.54 o
   4   7   4      693.18      674.02     40.03 o
   5   7   4     1876.13     1737.45     75.96 o
   6   7   4      120.58      119.07     22.41 o
   7   7   4      688.02      657.74     45.48 o
 -12   8   4      181.70      146.46     21.02 o
 -11   8   4      442.11      529.27     32.95 o
 -10   8   4       98.52       95.44     17.88 o
  -9   8   4     1084.26     1144.65     51.84 o
  -8   8   4        1.08      -15.22     10.08 o
  -7   8   4     1357.98     1411.89     38.03 o
  -6   8   4     2122.87     2185.37     53.53 o
  -5   8   4      660.74      633.87     15.93 o
  -4   8   4     2381.02     2536.72     43.51 o
  -3   8   4      543.32      518.40     14.89 o
  -2   8   4      517.42      538.64     15.65 o
  -1   8   4      733.77      768.75     19.57 o
   0   8   4       47.75       65.62      7.45 o
   1   8   4     2733.39     2847.13     73.16 o
   2   8   4      660.45      659.58     28.06 o
   3   8   4     3348.16     3322.11    121.40 o
   4   8   4      128.04      134.18     22.57 o
   5   8   4      845.70      827.88     50.63 o
   6   8   4      723.88      761.19     49.79 o
 -12   9   4       49.53       65.56     17.96 o
 -11   9   4      386.26      359.69     31.09 o
 -10   9   4      771.99      785.51     43.29 o
  -9   9   4      750.85      749.41     42.28 o
  -8   9   4     1513.02     1511.43     65.24 o
  -7   9   4     1023.00      996.23     47.67 o
  -6   9   4     2488.80     2443.24     68.24 o
  -5   9   4       13.67       10.84      7.63 o
  -4   9   4      511.11      519.25     21.25 o
  -3   9   4     1556.05     1657.03     32.68 o
  -2   9   4        0.24       -0.39      3.75 o
  -1   9   4     3911.19     3968.35     66.01 o
   0   9   4      633.34      596.96     27.81 o
   1   9   4     2551.11     2625.05     93.53 o
   2   9   4     2091.84     2073.95     86.86 o
   3   9   4      756.90      678.18     44.63 o
   4   9   4     2531.53     2547.69    104.89 o
   5   9   4       37.54       32.53     16.00 o
 -11  10   4      161.36      183.58     25.49 o
 -10  10   4      241.54      279.72     30.14 o
  -9  10   4        0.98      -12.38     13.31 o
  -8  10   4      168.84      142.04     23.75 o
  -7  10   4     1543.61     1592.18     49.51 o
  -6  10   4      439.40      458.45     20.91 o
  -5  10   4     3263.58     3345.51     80.19 o
  -4  10   4       14.07        5.36      6.31 o
  -3  10   4     2341.93     2438.04     51.59 o
  -2  10   4     1800.29     1729.89     35.55 o
  -1  10   4      749.62      748.50     21.08 o
   0  10   4     4492.50     4446.24     84.93 o
   1  10   4       51.32       31.16     10.47 o
   2  10   4     2799.78     2834.36    112.69 o
   3  10   4      936.73     1009.68     59.20 o
   4  10   4      973.00      984.96     59.92 o
 -11  11   4      260.14      298.66     32.03 o
 -10  11   4        4.49        0.04     14.60 o
  -9  11   4      892.00      902.88     52.02 o
  -8  11   4       92.41       58.69     20.05 o
  -7  11   4     1231.05     1243.99     39.60 o
  -6  11   4     1427.22     1442.84     43.88 o
  -5  11   4      248.20      211.12     28.41 o
  -4  11   4     2905.55     2893.09     79.31 o
  -3  11   4      239.79      217.65     14.85 o
  -2  11   4     3683.61     3464.92     84.45 o
  -1  11   4      298.79      324.20     15.21 o
   0  11   4     1200.17     1163.02     32.24 o
   1  11   4     1447.16     1337.19     68.39 o
   2  11   4      167.71      169.33     27.52 o
   3  11   4     1032.17     1080.67     63.99 o
 -10  12   4      183.47      194.39     30.13 o
  -9  12   4      324.45      336.45     37.28 o
  -8  12   4     1202.14     1223.61     64.63 o
  -7  12   4       48.12       38.25     14.03 o
  -6  12   4     1283.08     1320.21     45.82 o
  -5  12   4      305.85      303.41     19.55 o
  -4  12   4     1653.88     1752.73     52.16 o
  -3  12   4     1086.15     1115.59     40.64 o
  -2  12   4      740.72      731.60     25.33 o
  -1  12   4     1314.10     1289.17     35.67 o
   0  12   4        0.40       -0.32      6.86 o
   2  12   4      545.92      549.08     46.55 o
  -9  13   4        0.07       -1.15     17.74 o
  -8  13   4      594.81      633.37     43.07 o
  -7  13   4      285.91      310.22     20.97 o
  -6  13   4      363.50      359.51     22.47 o
  -5  13   4     1062.70     1082.65     39.27 o
  -4  13   4       10.59        1.28      7.02 o
  -3  13   4      804.76      801.88     35.88 o
  -2  13   4      401.53      344.81     18.95 o
  -1  13   4      217.08      168.98     25.60 o
  -7  14   4      519.62      575.18     29.16 o
  -6  14   4      222.23      226.35     20.46 o
  -5  14   4       78.73       55.74     11.86 o
  -4  14   4     1127.87     1139.55     41.86 o
  -3  14   4        8.18       12.19      7.71 o
   4 -14   5     1240.00     1245.40     69.37 o
   5 -14   5      552.08      613.66     29.56 o
   0 -13   5      497.76      517.81     33.51 o
   1 -13   5       28.10       29.80     12.58 o
   2 -13   5     1316.80     1506.87     48.20 o
   3 -13   5      933.34      979.14     70.27 o
   4 -13   5      493.15      496.22     25.27 o
   5 -13   5      539.45      501.71     25.52 o
   6 -13   5      163.05      165.64     21.75 o
   7 -13   5      807.78      809.58     32.85 o
   8 -13   5      152.26      109.91     19.56 o
  -2 -12   5      791.21      806.33     39.66 o
  -1 -12   5      432.87      419.65     29.05 o
   0 -12   5      435.44      485.96     32.09 o
   1 -12   5      565.73      618.68     27.43 o
   2 -12   5        0.24        1.97      6.32 o
   3 -12   5      489.58      492.90     24.08 o
   4 -12   5       33.74       32.26      8.83 o
   5 -12   5      682.10      632.85     46.04 o
   6 -12   5      386.62      408.33     21.93 o
   7 -12   5      230.65      202.77     17.00 o
   8 -12   5      914.24      917.13     46.01 o
   9 -12   5        1.46       12.88     10.18 o
  -3 -11   5      511.50      500.25     29.41 o
  -2 -11   5      127.71      120.61     13.63 o
  -1 -11   5      449.68      448.59     23.47 o
   0 -11   5       93.91       66.38      9.37 o
   1 -11   5      450.08      482.76     22.98 o
   2 -11   5      247.07      227.34     17.48 o
   3 -11   5      111.20      121.39     13.09 o
   4 -11   5      584.67      550.40     29.51 o
   5 -11   5        7.82        0.20      6.17 o
   6 -11   5     1106.24     1113.08     31.17 o
   7 -11   5      190.04      162.57     13.04 o
   8 -11   5      339.49      330.64     21.83 o
   9 -11   5      410.84      435.04     25.04 o
  10 -11   5        4.29       16.87     11.89 o
  -4 -10   5        5.22      -12.32     14.78 o
  -3 -10   5      755.12      741.87     28.48 o
  -2 -10   5      181.63      177.39     16.45 o
  -1 -10   5      137.18      150.39     11.76 o
   0 -10   5      416.51      444.13     27.51 o
   1 -10   5        7.15        0.25      4.98 o
   2 -10   5      948.46      968.68     28.07 o
   3 -10   5       87.09       72.26     10.34 o
   4 -10   5      441.55      432.72     20.61 o
   5 -10   5       46.46       41.56      8.72 o
   6 -10   5        4.02       -1.31      5.30 o
   7 -10   5      590.58      576.52     21.09 o
   8 -10   5       44.32       41.53     10.14 o
   9 -10   5     1160.73     1196.84     57.74 o
  10 -10   5       16.45        3.12      8.47 o
  11 -10   5      523.60      527.25     26.72 o
  -5  -9   5      660.99      687.58     52.57 o
  -4  -9   5      451.98      431.08     18.79 o
  -3  -9   5       33.37       20.84      6.42 o
  -2  -9   5      491.80      501.47     22.58 o
  -1  -9   5       29.03       31.81      7.74 o
   0  -9   5      258.26      301.16     14.57 o
   1  -9   5      106.98       80.42      8.91 o
   2  -9   5       12.74        3.11      4.62 o
   3  -9   5      711.56      736.72     23.95 o
   4  -9   5      173.42      131.11     12.35 o
   5  -9   5     1952.98     1920.67     51.01 o
   6  -9   5       40.14       30.78      7.64 o
   7  -9   5     2631.06     2689.08     56.44 o
   8  -9   5       15.74       20.09      8.44 o
   9  -9   5      440.31      455.16     33.76 o
  10  -9   5       75.52       66.53     11.87 o
  11  -9   5       15.79        4.00      8.31 o
  -6  -8   5      574.10      512.72     45.15 o
  -5  -8   5       18.80       35.75     16.97 o
  -4  -8   5      523.74      493.13     27.46 o
  -3  -8   5        1.11       -3.32      4.83 o
  -2  -8   5      144.86      145.31     10.47 o
  -1  -8   5      279.23      276.02     13.21 o
   0  -8   5      188.44      149.66     10.86 o
   1  -8   5     2414.02     2528.63     52.10 o
   2  -8   5      354.87      327.27     14.26 o
   3  -8   5     2505.55     2477.09     50.52 o
   4  -8   5      329.29      334.87     32.89 o
   5  -8   5     1186.30     1143.48     34.30 o
   6  -8   5      900.00      921.67     29.78 o
   7  -8   5      461.41      453.87     17.65 o
   8  -8   5      511.97      515.46     37.43 o
   9  -8   5      204.12      185.83     16.46 o
  10  -8   5      418.89      423.87     42.56 o
  11  -8   5      127.90      133.69     13.56 o
  -7  -7   5       66.28       75.28     22.80 o
  -6  -7   5        4.84       17.19     16.31 o
  -5  -7   5       39.32       52.02     17.70 o
  -4  -7   5       23.93       22.19      8.36 o
  -3  -7   5     2326.94     2353.33     47.82 o
  -2  -7   5      627.45      602.83     18.81 o
  -1  -7   5     4394.34     4566.96     83.65 o
   0  -7   5       10.45        9.44      4.65 o
   1  -7   5     2734.76     2726.74     54.14 o
   2  -7   5      406.59      446.74     15.90 o
   3  -7   5        1.23        1.79      3.40 o
   4  -7   5     1503.58     1546.40     34.69 o
   5  -7   5       31.53       28.62      4.85 o
   6  -7   5     1556.50     1514.65     41.15 o
   7  -7   5      189.44      182.17     12.79 o
   8  -7   5      254.72      256.79     15.81 o
   9  -7   5      559.68      551.83     50.57 o
  10  -7   5      141.99      145.48     13.02 o
  11  -7   5      639.94      660.78     25.98 o
  -8  -6   5        7.83       -3.01     13.29 o
  -7  -6   5      244.38      192.11     28.38 o
  -6  -6   5       10.54       10.19     12.81 o
  -5  -6   5     1102.88     1142.01     59.54 o
  -4  -6   5      796.46      825.10     25.18 o
  -3  -6   5      800.02      841.75     26.33 o
  -2  -6   5     1443.75     1515.58     33.53 o
  -1  -6   5      348.67      370.89     13.71 o
   0  -6   5     1301.35     1276.57     37.24 o
   1  -6   5      126.61      127.48      9.11 o
   2  -6   5     1784.94     1735.18     32.27 o
   3  -6   5        2.12       -2.65      3.01 o
   4  -6   5      918.14      922.67     20.21 o
   5  -6   5      381.54      339.74     13.24 o
   6  -6   5       33.20       31.71      5.89 o
   7  -6   5     2004.68     1908.34     64.60 o
   8  -6   5      363.10      335.01     16.90 o
   9  -6   5     1357.78     1425.72     49.56 o
  10  -6   5      664.62      662.80     24.90 o
  11  -6   5      271.65      318.25     17.07 o
  12  -6   5      774.66      873.09     31.33 o
  -9  -5   5      886.37      842.56     56.20 o
  -8  -5   5        6.24       -6.43     14.18 o
  -7  -5   5     1023.11     1017.79     56.63 o
  -6  -5   5       12.18        2.99     10.92 o
  -5  -5   5      549.95      526.88     36.64 o
  -4  -5   5      884.84      924.95     21.49 o
  -3  -5   5       68.63       68.85      6.22 o
  -2  -5   5      821.73      818.65     20.87 o
  -1  -5   5      134.23      129.88      8.51 o
   0  -5   5     1070.49      958.94     23.45 o
   1  -5   5     3278.45     3458.84     55.52 o
   2  -5   5      298.94      259.13      9.77 o
   3  -5   5     1069.95     1036.01     18.62 o
   4  -5   5      458.58      476.28     12.83 o
   5  -5   5     1392.58     1225.22     23.16 o
   6  -5   5     1434.25     1382.89     30.32 o
   7  -5   5      422.71      416.55     13.85 o
   8  -5   5     2301.69     2402.85     61.00 o
   9  -5   5      391.91      404.37     18.38 o
  10  -5   5     1764.70     1816.07     50.23 o
  11  -5   5       68.12       81.66     10.21 o
  12  -5   5      525.88      478.63     30.39 o
  -9  -4   5      240.08      188.01     28.11 o
  -8  -4   5       95.59      109.63     21.75 o
  -7  -4   5      583.76      568.10     39.24 o
  -6  -4   5     1201.35     1123.91     55.73 o
  -5  -4   5      101.11       85.02     16.55 o
  -4  -4   5     1438.26     1470.22     38.06 o
  -3  -4   5       31.05       29.47      4.16 o
  -2  -4   5      528.11      491.85     12.66 o
  -1  -4   5     4604.02     4862.12     84.98 o
   0  -4   5      895.81      990.51     23.22 o
   1  -4   5     5247.94     5109.69     77.39 o
   2  -4   5      962.90     1008.78     18.57 o
   3  -4   5     1535.64     1344.53     36.53 o
   4  -4   5     3634.64     3448.91     53.83 o
   5  -4   5       54.82       48.11     10.25 o
   6  -4   5     2447.61     2375.26     73.47 o
   7  -4   5       77.75       74.46      7.43 o
   8  -4   5     1408.72     1461.72     40.93 o
   9  -4   5      289.03      306.23     15.51 o
  10  -4   5      667.18      693.51     34.90 o
  11  -4   5      987.62     1076.12     35.16 o
  12  -4   5       96.92      109.71     12.78 o
 -10  -3   5      246.63      225.91     30.09 o
  -9  -3   5        1.88       -5.19     11.89 o
  -8  -3   5      427.19      374.21     31.65 o
  -7  -3   5      432.33      407.55     30.93 o
  -6  -3   5      905.22      959.20     48.23 o
  -5  -3   5     1260.19     1246.71     28.15 o
  -4  -3   5      678.27      694.11     18.50 o
  -3  -3   5     1775.87     1684.51     28.99 o
  -2  -3   5      229.23      218.06      7.68 o
  -1  -3   5     2701.54     2544.55     41.07 o
   0  -3   5     7054.90     7332.80     95.71 o
   1  -3   5     1380.35     1356.41     28.88 o
   2  -3   5    12253.12    12156.54    172.72 o
   3  -3   5        6.56        5.41      3.84 o
   4  -3   5     4749.84     4415.29     66.21 o
   5  -3   5      308.63      267.80     10.12 o
   6  -3   5     1248.47     1293.09     33.14 o
   7  -3   5     1337.22     1345.83     34.20 o
   8  -3   5       28.09       26.08      5.98 o
   9  -3   5     1521.25     1575.03     44.58 o
  10  -3   5      124.99      118.16     11.67 o
  11  -3   5     1032.65     1135.72     45.35 o
 -10  -2   5      343.34      377.43     32.18 o
  -9  -2   5      909.09      899.38     48.67 o
  -8  -2   5       26.31       15.91     11.86 o
  -7  -2   5     1793.74     1841.78     73.69 o
  -6  -2   5       61.02       54.59     14.39 o
  -5  -2   5      699.42      655.02     17.16 o
  -4  -2   5     1623.25     1571.97     41.15 o
  -3  -2   5      358.99      317.37      9.27 o
  -2  -2   5     8019.59     8216.93    117.81 o
  -1  -2   5      906.59     1008.76     19.23 o
   0  -2   5    11075.57    11485.94    145.86 o
   1  -2   5     1342.32     1190.28     22.44 o
   2  -2   5     5144.54     5080.22     67.19 o
   3  -2   5     7073.78     6847.25    114.93 o
   4  -2   5     1980.31     2025.98     33.13 o
   5  -2   5     6551.08     6744.35    139.01 o
   6  -2   5       32.55       32.21     11.17 o
   7  -2   5     1408.59     1421.33     36.16 o
   8  -2   5      841.15      883.28     45.46 o
   9  -2   5       97.29      106.44     10.85 o
  10  -2   5      862.22      918.10     31.99 o
  11  -2   5       11.64       19.44      8.20 o
 -11  -1   5      590.66      598.50     40.49 o
 -10  -1   5        0.06      -12.40     10.54 o
  -9  -1   5     1067.60     1011.23     50.27 o
  -8  -1   5      585.11      581.67     35.14 o
  -7  -1   5      399.96      405.86     27.98 o
  -6  -1   5     2458.98     2463.15     59.26 o
  -5  -1   5        0.82        0.03      3.49 o
  -4  -1   5     6503.39     6533.31    110.70 o
  -3  -1   5      926.42      856.83     16.03 o
  -2  -1   5     6046.25     6093.67     88.28 o
  -1  -1   5     6246.76     6035.45     78.86 o
   0  -1   5     1204.98     1272.98     20.60 o
   1  -1   5    14822.70    14196.03    178.63 o
   2  -1   5       45.61       28.68      3.86 o
   3  -1   5     7394.24     7302.14    136.86 o
   4  -1   5      700.18      641.23     15.69 o
   5  -1   5     1186.83     1249.07     32.16 o
   6  -1   5     2700.25     2758.03     72.70 o
   7  -1   5      154.19      133.96     28.18 o
   8  -1   5      616.48      654.46     24.06 o
   9  -1   5      220.05      237.76     19.36 o
  10  -1   5      326.55      335.51     31.01 o
  11  -1   5      860.04      908.05     34.50 o
 -11   0   5      305.48      323.55     31.33 o
 -10   0   5     1173.90     1197.83     55.51 o
  -9   0   5       81.26       48.32     13.81 o
  -8   0   5     1695.01     1659.73     65.69 o
  -7   0   5      179.98      149.89     18.61 o
  -6   0   5     2320.35     2288.49     54.39 o
  -5   0   5     3379.27     3331.16     74.27 o
  -4   0   5     1700.55     1612.02     33.00 o
  -3   0   5    10792.53    10744.32    133.59 o
  -2   0   5        7.68        7.54      2.32 o
  -1   0   5     9638.48     9581.22    122.05 o
   0   0   5      510.39      399.92     11.00 o
   1   0   5     2028.46     1994.69     29.53 o
   2   0   5     1210.52     1027.77     19.77 o
   3   0   5        2.57       -3.48      2.35 o
   4   0   5     3340.25     3409.58     60.53 o
   5   0   5     2334.03     2406.01     44.33 o
   6   0   5      746.45      810.54     49.53 o
   7   0   5     1656.17     1587.32     55.86 o
   8   0   5       54.24       69.33      9.61 o
   9   0   5     1734.24     1790.71     40.58 o
  10   0   5      331.26      311.38     19.54 o
  11   0   5      329.96      395.54     23.61 o
 -11   1   5       85.18      101.57     18.47 o
 -10   1   5     1340.55     1329.76     57.44 o
  -9   1   5     1200.17     1088.10     49.19 o
  -8   1   5      222.58      199.50     20.63 o
  -7   1   5     1914.21     1834.05     45.10 o
  -6   1   5      148.70      155.46      9.71 o
  -5   1   5     4967.46     4930.43    104.62 o
  -4   1   5     1183.29     1167.08     23.95 o
  -3   1   5     1189.76     1116.74     19.02 o
  -2   1   5     1296.52     1146.70     17.78 o
  -1   1   5      983.31      965.58     16.61 o
   0   1   5     4461.42     4284.14     57.79 o
   1   1   5      212.82      207.26     10.85 o
   2   1   5     3311.80     3379.15     52.58 o
   3   1   5     1219.44     1102.10     24.19 o
   4   1   5       49.29       59.99      5.75 o
   5   1   5     2496.96     2480.47     46.58 o
   6   1   5     1727.71     1776.62     45.29 o
   7   1   5     2019.96     2000.19     54.34 o
   8   1   5     1941.20     1953.67     55.13 o
   9   1   5      788.19      764.19     30.70 o
  10   1   5      916.30      936.19     36.21 o
 -11   2   5     1360.12     1281.90     56.37 o
 -10   2   5        0.13        5.06     10.31 o
  -9   2   5      998.13      961.33     44.34 o
  -8   2   5       70.80       59.86     12.64 o
  -7   2   5     2478.09     2403.73     55.83 o
  -6   2   5     1791.38     1712.10     41.62 o
  -5   2   5       78.77       51.85      4.75 o
  -4   2   5     1670.73     1576.59     30.71 o
  -3   2   5      451.33      400.62      9.21 o
  -2   2   5     3355.27     3341.10     44.86 o
  -1   2   5     3675.62     3641.87     50.01 o
   0   2   5     1466.97     1379.07     26.43 o
   1   2   5     4117.66     4161.61     76.38 o
   2   2   5      138.19      164.31      8.35 o
   3   2   5     2387.67     2437.53     46.76 o
   4   2   5     1718.62     1803.12     75.70 o
   5   2   5      636.34      640.01     17.83 o
   6   2   5     1526.16     1554.45     57.97 o
   7   2   5       45.02       39.14      8.36 o
   8   2   5     1113.85     1111.93     82.68 o
   9   2   5      209.06      206.18     17.98 o
  10   2   5      643.19      607.68     29.62 o
 -12   3   5       62.73       55.87     15.63 o
 -11   3   5      397.06      388.45     28.18 o
 -10   3   5      656.74      641.60     34.55 o
  -9   3   5      305.85      305.39     23.55 o
  -8   3   5     2617.35     2511.75     86.01 o
  -7   3   5      136.96      118.08      6.37 o
  -6   3   5     3788.90     3871.16     72.78 o
  -5   3   5     1858.55     1856.06     29.67 o
  -4   3   5      779.24      767.10     14.87 o
  -3   3   5      657.32      561.59     14.18 o
  -2   3   5      347.66      389.71     10.47 o
  -1   3   5     5873.79     6025.39     79.65 o
   0   3   5     7206.41     8027.93    117.15 o
   1   3   5     2512.91     2709.10     44.77 o
   2   3   5     2895.10     3102.46     50.15 o
   3   3   5      720.33      803.61     18.17 o
   4   3   5     2442.15     2532.17     61.63 o
   5   3   5        1.94       -0.85      4.20 o
   6   3   5      754.91      727.15     36.04 o
   7   3   5       91.55      103.57     12.64 o
   8   3   5      243.51      264.19     20.40 o
   9   3   5      687.87      763.77     32.96 o
 -12   4   5      525.72      556.58     33.92 o
 -11   4   5        1.84       -2.68     10.89 o
 -10   4   5      755.58      780.05     38.95 o
  -9   4   5     1354.99     1300.95     53.22 o
  -8   4   5      543.47      585.71     31.70 o
  -7   4   5     3861.10     3859.19     80.45 o
  -6   4   5      256.07      260.54     10.58 o
  -5   4   5     1689.57     1646.19     27.33 o
  -4   4   5      834.68      835.13     29.91 o
  -3   4   5     3052.25     3213.84     39.51 o
  -2   4   5     2569.77     2659.63     38.06 o
  -1   4   5      634.05      723.49     16.59 o
   0   4   5     2017.35     2035.94     41.67 o
   1   4   5      207.20      183.70     12.00 o
   2   4   5     4148.76     4438.83     80.69 o
   3   4   5     1061.21     1125.07     27.73 o
   4   4   5     2354.38     2516.57     59.28 o
   5   4   5      651.70      657.24     34.78 o
   6   4   5      143.66      125.83     39.25 o
   7   4   5      646.02      693.02     32.86 o
   8   4   5       67.51       61.94     15.25 o
   9   4   5      270.10      247.91     21.67 o
 -12   5   5      317.79      319.11     25.93 o
 -11   5   5      355.35      343.74     25.33 o
 -10   5   5        5.50        7.44     10.06 o
  -9   5   5     1036.14     1027.48     45.24 o
  -8   5   5     1675.47     1652.53     62.69 o
  -7   5   5      633.81      648.01     16.33 o
  -6   5   5     3439.22     3635.05    102.38 o
  -5   5   5      422.26      469.22     14.86 o
  -4   5   5     4890.65     5100.40     81.08 o
  -3   5   5       42.89       60.03      3.74 o
  -2   5   5     2257.35     2237.88     33.84 o
  -1   5   5       52.39       42.63      6.33 o
   0   5   5      479.24      527.82     18.64 o
   1   5   5      896.29      917.70     29.58 o
   2   5   5      190.48      193.06     13.42 o
   3   5   5     1624.58     1703.64     46.75 o
   4   5   5       64.43       69.89     13.80 o
   5   5   5     1266.23     1270.76     56.88 o
   6   5   5      105.02       86.52     12.04 o
   7   5   5       59.44       48.28     14.00 o
   8   5   5       61.19       66.43     16.98 o
 -12   6   5       10.82        4.94     12.44 o
 -11   6   5      457.76      471.11     30.63 o
 -10   6   5      458.49      491.54     30.34 o
  -9   6   5      159.64      142.10     18.33 o
  -8   6   5      714.13      730.83     37.15 o
  -7   6   5       44.93       47.22      8.51 o
  -6   6   5     2952.09     3105.25     56.74 o
  -5   6   5     1390.75     1530.91     27.38 o
  -4   6   5     3259.69     3261.05     87.80 o
  -3   6   5      953.55      995.72     16.94 o
  -2   6   5      144.51      157.54     10.22 o
  -1   6   5      490.94      474.70     13.73 o
   0   6   5      163.70      167.65     11.78 o
   1   6   5      283.69      291.61     16.71 o
   2   6   5      408.73      428.15     20.26 o
   3   6   5      187.40      210.96     16.15 o
   4   6   5        4.72        5.65      8.67 o
   5   6   5       76.24       59.63     17.97 o
   6   6   5      539.94      521.04     26.44 o
   7   6   5        1.17       -5.38      9.95 o
   8   6   5      768.75      702.88     46.30 o
 -12   7   5      667.10      751.31     39.78 o
 -11   7   5       12.98       -5.01     10.68 o
 -10   7   5      499.88      572.56     34.36 o
  -9   7   5       28.19       26.63     12.49 o
  -8   7   5      547.00      610.12     35.12 o
  -7   7   5      284.75      295.73     15.50 o
  -6   7   5     1124.53     1106.16     54.93 o
  -5   7   5     1042.17     1095.17     22.28 o
  -4   7   5      141.65      131.82      7.80 o
  -3   7   5     1022.10     1031.30     20.69 o
  -2   7   5       47.45       53.21      5.85 o
  -1   7   5      323.23      340.40     12.15 o
   0   7   5      327.34      353.74     16.13 o
   1   7   5       88.93       75.61     10.70 o
   2   7   5       30.88       38.20      8.82 o
   3   7   5      696.54      728.47     41.61 o
   4   7   5     1353.46     1294.71     41.34 o
   5   7   5      208.14      148.13     22.99 o
   6   7   5     1185.25     1183.50     60.89 o
   7   7   5       33.99       16.01     14.89 o
 -12   8   5      536.03      546.39     35.43 o
 -11   8   5      303.34      271.11     27.93 o
 -10   8   5       80.82       85.65     18.50 o
  -9   8   5      182.37      225.38     25.38 o
  -8   8   5      230.19      249.87     26.85 o
  -7   8   5     1156.19     1199.69     34.91 o
  -6   8   5      393.37      393.37     23.92 o
  -5   8   5      707.67      786.02     41.71 o
  -4   8   5      360.10      350.88     13.93 o
  -3   8   5      115.23      121.93      8.43 o
  -2   8   5      101.07       92.37      7.68 o
  -1   8   5       15.05       10.60      4.49 o
   0   8   5     1422.88     1404.04     43.86 o
   1   8   5      269.25      295.69     33.46 o
   2   8   5     1188.05     1276.40     42.41 o
   3   8   5      736.98      713.12     43.69 o
   4   8   5      191.08      159.37     24.20 o
   5   8   5      401.19      356.26     36.26 o
   6   8   5      288.26      257.15     32.60 o
 -11   9   5      286.34      294.46     30.60 o
 -10   9   5       29.87       15.70     15.55 o
  -9   9   5      828.33      851.80     47.51 o
  -8   9   5       48.16       38.66     16.60 o
  -7   9   5      447.05      471.48     20.58 o
  -6   9   5       96.94      101.65     11.19 o
  -5   9   5      434.33      403.80     19.04 o
  -4   9   5      913.94      968.73     31.78 o
  -3   9   5       61.34       64.33      7.10 o
  -2   9   5     3505.38     3503.89     59.76 o
  -1   9   5      301.80      322.53     13.35 o
   0   9   5      663.66      697.82     47.00 o
   1   9   5      797.47      820.86     39.62 o
   2   9   5      103.52      124.34     21.90 o
   3   9   5     1263.17     1240.87     63.80 o
   4   9   5       16.40       17.78     13.23 o
   5   9   5      886.91      811.18     53.41 o
 -11  10   5      204.63      173.79     25.97 o
 -10  10   5        8.07       17.45     16.46 o
  -9  10   5      231.98      230.01     28.46 o
  -8  10   5     1006.47     1091.09     57.22 o
  -7  10   5      414.55      430.54     39.83 o
  -6  10   5      735.54      771.98     28.77 o
  -5  10   5      173.14      201.82     15.95 o
  -4  10   5     1316.21     1323.82     82.95 o
  -3  10   5     1104.00     1098.50     46.66 o
  -2  10   5       34.95       32.96      8.05 o
  -1  10   5     1817.07     1924.50     39.18 o
   0  10   5       50.71       39.98      9.71 o
   1  10   5     1722.07     1616.07     75.13 o
   2  10   5      248.35      286.63     33.19 o
   3  10   5      915.78      939.37     56.56 o
   4  10   5      996.22      943.29     58.87 o
 -10  11   5      808.65      863.11     52.24 o
  -9  11   5       64.36       52.13     19.18 o
  -8  11   5      499.18      516.03     40.46 o
  -7  11   5      270.25      287.56     18.20 o
  -6  11   5      380.25      354.06     20.36 o
  -5  11   5     1510.27     1491.93     45.83 o
  -4  11   5       29.08       16.70     12.88 o
  -3  11   5     2217.78     2234.51     50.17 o
  -2  11   5      732.82      742.57     25.08 o
  -1  11   5      434.48      415.61     48.86 o
   0  11   5     1233.55     1309.15     47.00 o
   1  11   5      133.73      118.92     24.14 o
   2  11   5     1835.25     1873.47     88.39 o
   3  11   5      128.85      118.34     25.50 o
  -9  12   5      658.57      648.36     47.98 o
  -8  12   5       22.85        2.37     19.42 o
  -7  12   5     1340.25     1437.78     45.84 o
  -6  12   5       46.78       46.85     10.37 o
  -5  12   5     1661.54     1740.20     52.18 o
  -4  12   5     1688.09     1735.01     52.06 o
  -3  12   5      193.87      200.05     14.95 o
  -2  12   5     1300.46     1265.16     67.26 o
  -1  12   5        2.69       -0.71      6.27 o
  -8  13   5      509.88      575.16     27.86 o
  -7  13   5      551.00      550.87     27.50 o
  -6  13   5     1766.61     1825.88     56.00 o
  -5  13   5        0.95       -8.65      6.72 o
  -4  13   5      747.62      764.49     32.27 o
  -3  13   5      204.11      175.99     14.67 o
  -2  13   5      203.85      145.83     15.92 o
  -1  13   5     1265.62     1189.22     84.54 o
   1 -13   6     1473.03     1490.18     66.04 o
   2 -13   6     1390.71     1392.13     46.18 o
   3 -13   6      349.41      308.82     22.41 o
   4 -13   6      955.10      963.75     36.79 o
   5 -13   6        6.90       15.61      8.71 o
   6 -13   6     1463.68     1467.43     79.67 o
   7 -13   6     1059.71     1155.78     41.24 o
  -1 -12   6      788.86      789.55     41.36 o
   0 -12   6     2218.09     2417.64     89.96 o
   1 -12   6       68.24       70.63     11.81 o
   2 -12   6     1173.06     1198.73     40.76 o
   3 -12   6      219.67      198.98     17.58 o
   4 -12   6      547.95      581.39     30.51 o
   5 -12   6     1258.71     1296.08     42.75 o
   6 -12   6       75.94       85.34     26.47 o
   7 -12   6      907.25      965.11     35.81 o
   8 -12   6      650.37      725.00     37.32 o
   9 -12   6      395.16      421.46     26.40 o
  -3 -11   6        0.01       -5.29      7.55 o
  -2 -11   6     1149.20     1219.89     77.85 o
  -1 -11   6      329.13      328.98     21.25 o
   0 -11   6      660.98      673.99     27.78 o
   1 -11   6      651.62      696.35     28.47 o
   2 -11   6       52.12       44.26      9.76 o
   3 -11   6      598.69      639.35     27.01 o
   4 -11   6      316.54      307.23     32.98 o
   5 -11   6      561.80      537.36     24.54 o
   6 -11   6     1246.66     1275.99     39.84 o
   7 -11   6       49.31       62.12      9.75 o
   8 -11   6      605.71      606.01     34.64 o
   9 -11   6       49.10       49.31     12.63 o
  10 -11   6      784.39      860.68     36.00 o
  -4 -10   6      521.39      522.90     47.18 o
  -3 -10   6      663.20      652.26     26.88 o
  -2 -10   6       64.69       48.08     11.60 o
  -1 -10   6      445.48      440.67     22.97 o
   0 -10   6       64.76       57.86     10.53 o
   1 -10   6      461.60      523.83     20.16 o
   2 -10   6      429.04      487.32     22.39 o
   3 -10   6      370.94      392.88     26.09 o
   4 -10   6     1137.49     1141.90     37.04 o
   5 -10   6      168.79      136.93     13.36 o
   6 -10   6     1311.86     1297.38     50.25 o
   7 -10   6      754.91      769.78     25.30 o
   8 -10   6     1253.04     1371.79     61.78 o
   9 -10   6      294.67      279.10     21.67 o
  10 -10   6      649.72      699.38     30.81 o
  -5  -9   6      721.54      774.73     55.96 o
  -4  -9   6       16.12        5.04      5.67 o
  -3  -9   6      511.62      509.19     22.78 o
  -2  -9   6      579.42      555.42     24.52 o
  -1  -9   6      389.43      399.46     23.49 o
   0  -9   6      485.91      568.87     20.19 o
   1  -9   6       96.78       90.15      9.11 o
   2  -9   6     1384.24     1413.85     35.10 o
   3  -9   6      851.43      816.53     28.83 o
   4  -9   6     2118.31     2099.84     55.42 o
   5  -9   6      786.62      797.61     28.91 o
   6  -9   6     1178.88     1200.09     44.19 o
   7  -9   6      234.89      256.89     16.93 o
   8  -9   6       10.46        3.02      7.37 o
   9  -9   6      346.02      366.93     21.62 o
  10  -9   6      166.52      139.92     14.79 o
  11  -9   6      138.04      121.66     21.25 o
  -6  -8   6      170.63      135.25     27.70 o
  -5  -8   6      406.55      383.06     40.37 o
  -4  -8   6     1392.41     1358.74     38.88 o
  -3  -8   6       16.05        6.25      5.76 o
  -2  -8   6     1152.98     1215.12     30.85 o
  -1  -8   6      365.56      354.89     19.38 o
   0  -8   6     1796.21     1811.72     40.98 o
   1  -8   6     1646.41     1688.90     39.01 o
   2  -8   6     1544.16     1532.37     36.13 o
   3  -8   6      371.03      397.64     15.96 o
   4  -8   6      740.30      690.71     25.47 o
   5  -8   6       48.37       59.19      9.31 o
   6  -8   6        0.47        4.87      5.98 o
   7  -8   6      956.68      972.18     32.22 o
   8  -8   6      649.11      683.75     27.85 o
   9  -8   6      495.56      498.77     36.32 o
  10  -8   6      290.24      256.05     18.63 o
  11  -8   6        0.27       10.06      7.96 o
  -7  -7   6      112.93      161.50     29.05 o
  -6  -7   6     1148.44     1197.01     67.24 o
  -5  -7   6      113.31       95.48     21.70 o
  -4  -7   6     1180.97     1201.64     34.55 o
  -3  -7   6      793.01      790.24     48.40 o
  -2  -7   6      711.29      710.89     21.10 o
  -1  -7   6      914.50      927.87     25.10 o
   0  -7   6       82.03       97.22      8.85 o
   1  -7   6     1325.05     1345.46     32.21 o
   2  -7   6      336.07      339.03     14.22 o
   3  -7   6      258.42      266.03     12.47 o
   4  -7   6        5.04       -2.04      4.13 o
   5  -7   6     1707.66     1702.79     47.83 o
   6  -7   6      907.08      893.65     49.16 o
   7  -7   6      199.60      210.90     14.26 o
   8  -7   6      499.41      498.66     26.19 o
   9  -7   6       41.63       37.24     13.89 o
  10  -7   6      403.34      433.54     21.47 o
  11  -7   6      239.30      271.65     33.37 o
  -8  -6   6      571.62      531.08     44.89 o
  -7  -6   6      439.69      388.54     39.74 o
  -6  -6   6      819.77      820.53     51.76 o
  -5  -6   6      566.87      542.68     39.81 o
  -4  -6   6      790.20      803.36     25.13 o
  -3  -6   6      146.43      150.87     10.29 o
  -2  -6   6       68.51       48.69      6.14 o
  -1  -6   6     1492.38     1553.75     34.81 o
   0  -6   6     1698.63     1719.11     53.48 o
   1  -6   6      541.05      534.40     17.34 o
   2  -6   6      168.74      149.28     10.23 o
   3  -6   6      358.53      375.18     11.29 o
   4  -6   6     1322.49     1327.06     31.21 o
   5  -6   6      209.95      191.01      9.14 o
   6  -6   6      563.72      526.58     32.46 o
   7  -6   6       14.49        5.53      5.51 o
   8  -6   6      167.76      168.37     14.35 o
   9  -6   6      156.21      170.78     12.92 o
  10  -6   6       38.18       33.39     12.69 o
  11  -6   6      859.38      855.24     31.45 o
  -8  -5   6       42.28       22.89     15.58 o
  -7  -5   6      873.95      803.17     50.83 o
  -6  -5   6      112.69      105.66     20.83 o
  -5  -5   6     1009.98     1127.95     57.65 o
  -4  -5   6        5.59       -3.35      4.10 o
  -3  -5   6      932.22      926.78     23.00 o
  -2  -5   6      582.25      570.95     17.13 o
  -1  -5   6      456.71      446.26     14.99 o
   0  -5   6      472.60      451.53     15.10 o
   1  -5   6      172.41      189.00     21.48 o
   2  -5   6      633.24      610.21     24.94 o
   3  -5   6      193.45      151.59      7.17 o
   4  -5   6      621.48      584.85     15.25 o
   5  -5   6      793.31      746.03     17.35 o
   6  -5   6       15.38        8.92      4.65 o
   7  -5   6      412.04      410.09     17.41 o
   8  -5   6        0.18       -5.68      4.62 o
   9  -5   6     1429.42     1465.41    104.28 o
  10  -5   6      118.08      124.40     12.24 o
  11  -5   6      302.98      285.16     17.50 o
  -9  -4   6      738.72      751.71     50.38 o
  -8  -4   6        1.64        7.35     13.11 o
  -7  -4   6     1129.51     1198.29     61.01 o
  -6  -4   6      132.04      137.64     21.06 o
  -5  -4   6      469.78      468.44     33.96 o
  -4  -4   6      886.04      903.06     29.06 o
  -3  -4   6        9.03        3.48      2.89 o
  -2  -4   6      554.85      544.75     16.24 o
  -1  -4   6       81.00       79.32      6.81 o
   0  -4   6      140.11      119.96      8.37 o
   1  -4   6      110.85       96.53      7.63 o
   2  -4   6      248.03      212.83      9.85 o
   3  -4   6     4298.45     4113.45     64.48 o
   4  -4   6       14.38       17.92      4.71 o
   5  -4   6     2631.22     2585.83     42.68 o
   6  -4   6       26.86       24.34      6.85 o
   7  -4   6     1017.35      981.80     28.62 o
   8  -4   6      474.03      473.04     22.88 o
   9  -4   6        8.58       11.97      6.34 o
  10  -4   6      659.72      668.32     32.82 o
  11  -4   6      143.25      149.63     14.03 o
  -9  -3   6      353.52      307.75     33.80 o
  -8  -3   6      163.95      131.17     21.95 o
  -7  -3   6      606.48      595.67     39.71 o
  -6  -3   6     1254.52     1211.66     57.86 o
  -5  -3   6       37.84       39.74     13.76 o
  -4  -3   6      957.57      963.17     23.90 o
  -3  -3   6      204.74      182.05      7.28 o
  -2  -3   6      194.13      191.21      7.70 o
  -1  -3   6     1304.62     1370.34     31.83 o
   0  -3   6      515.87      586.96     16.61 o
   1  -3   6     5789.30     6132.31     91.81 o
   2  -3   6      871.74      824.13     18.33 o
   3  -3   6     3236.58     3080.45     55.65 o
   4  -3   6      382.61      295.19     10.03 o
   5  -3   6      531.71      463.67     12.30 o
   6  -3   6     1256.88     1230.61     27.76 o
   7  -3   6        2.57        5.10      5.33 o
   8  -3   6     1124.22     1187.64     43.58 o
   9  -3   6      303.04      327.55     17.20 o
  10  -3   6       59.99       57.76      9.79 o
  11  -3   6      554.86      587.75     30.52 o
 -10  -2   6      290.29      306.08     33.34 o
  -9  -2   6      117.30       93.43     19.06 o
  -8  -2   6      717.23      708.67     42.63 o
  -7  -2   6      110.17       58.37     15.32 o
  -6  -2   6      418.12      373.63     28.52 o
  -5  -2   6     1410.86     1399.12     30.54 o
  -4  -2   6      214.19      237.82     10.13 o
  -3  -2   6     3988.58     4102.72     62.44 o
  -2  -2   6      204.26      196.52      8.50 o
  -1  -2   6     3851.05     3935.85     60.54 o
   0  -2   6     3371.30     3265.26     59.73 o
   1  -2   6       44.14       38.09      6.93 o
   2  -2   6     2477.55     2321.96     34.80 o
   3  -2   6      256.30      261.48      9.27 o
   4  -2   6     1681.42     1511.73     27.39 o
   5  -2   6      521.81      525.28     13.00 o
   6  -2   6      913.22      835.79     66.77 o
   7  -2   6      890.40      928.50     36.05 o
   8  -2   6        4.33       -3.54      5.00 o
   9  -2   6     1170.92     1184.71     37.79 o
  10  -2   6      420.13      435.35     21.93 o
  11  -2   6      393.63      410.57     22.60 o
 -10  -1   6      239.49      219.01     28.03 o
  -9  -1   6      431.52      384.22     31.62 o
  -8  -1   6        1.20       -4.68      9.49 o
  -7  -1   6     1103.79     1132.10     53.28 o
  -6  -1   6       35.28       25.01     11.42 o
  -5  -1   6     1664.93     1681.85     44.50 o
  -4  -1   6      479.71      390.72     16.57 o
  -3  -1   6      677.35      647.58     13.88 o
  -2  -1   6     3178.48     2965.22     46.57 o
  -1  -1   6        8.63       12.17      2.74 o
   0  -1   6     4416.41     4252.62     72.54 o
   1  -1   6     1818.86     1731.09     30.85 o
   2  -1   6     1026.59      891.47     18.87 o
   3  -1   6     1412.25     1195.62     24.16 o
   4  -1   6      136.97      132.32      7.31 o
   5  -1   6     2157.63     2110.70     52.03 o
   6  -1   6      884.17      890.75     26.78 o
   7  -1   6     1133.23     1117.26     42.44 o
   8  -1   6     1521.79     1580.38     56.61 o
   9  -1   6      179.71      149.54     19.71 o
  10  -1   6      933.80     1007.51     36.39 o
  11  -1   6       57.22       49.09     11.07 o
 -11   0   6      552.48      529.88     38.40 o
 -10   0   6       35.97       32.00     15.29 o
  -9   0   6      416.79      411.62     31.33 o
  -8   0   6      288.50      264.24     26.42 o
  -7   0   6      537.95      509.10     31.90 o
  -6   0   6      736.05      683.67     16.81 o
  -5   0   6       48.81       40.87      6.45 o
  -4   0   6      770.42      601.63     20.43 o
  -3   0   6      211.98      187.74      5.43 o
  -2   0   6     2043.06     1885.92     31.60 o
  -1   0   6     5638.08     5415.87     80.39 o
   0   0   6       18.65       12.03      3.38 o
   1   0   6     4365.19     4077.29     63.35 o
   2   0   6      130.91      118.45      7.15 o
   3   0   6     4548.56     4497.15     68.87 o
   4   0   6     2441.59     2362.28     52.44 o
   5   0   6      530.78      562.82     18.68 o
   6   0   6     1248.18     1215.38     45.47 o
   7   0   6      126.18      143.61     14.96 o
   8   0   6      259.85      288.81     17.14 o
   9   0   6      894.20      971.78     36.15 o
  10   0   6      289.27      275.19     29.34 o
 -11   1   6      236.54      222.06     27.22 o
 -10   1   6      412.56      423.25     31.89 o
  -9   1   6      115.72       85.53     16.91 o
  -8   1   6      726.11      726.71     39.29 o
  -7   1   6       13.94        7.66      9.42 o
  -6   1   6     1049.51      939.85     27.91 o
  -5   1   6     1134.06     1039.03     22.89 o
  -4   1   6      916.54      802.31     25.44 o
  -3   1   6     2813.73     2554.31     35.19 o
  -2   1   6       21.87       21.85      4.00 o
  -1   1   6     4551.82     4311.84     65.59 o
   0   1   6     3874.08     3839.05     60.10 o
   1   1   6     1045.40      976.66     20.42 o
   2   1   6     3742.73     3603.01     56.98 o
   3   1   6       37.48       57.56      5.59 o
   4   1   6     3211.37     3115.35    144.48 o
   5   1   6     1817.47     1920.86     38.96 o
   6   1   6      147.37      119.60     13.92 o
   7   1   6      642.46      690.92     33.22 o
   8   1   6      118.72      109.64     12.49 o
   9   1   6     1018.26     1130.75     77.45 o
  10   1   6       41.34       27.82     10.91 o
 -11   2   6        5.54        9.06     12.60 o
 -10   2   6      189.84      172.27     21.86 o
  -9   2   6      460.01      460.79     30.76 o
  -8   2   6      150.03      154.89     19.36 o
  -7   2   6     3077.74     2930.42    100.40 o
  -6   2   6       16.89       25.58      5.34 o
  -5   2   6     3140.27     3084.86     57.08 o
  -4   2   6      383.95      359.50     11.49 o
  -3   2   6     3029.91     3105.43     43.47 o
  -2   2   6     2270.99     2049.66     34.37 o
  -1   2   6      350.24      358.12     10.55 o
   0   2   6      199.71      117.61     10.99 o
   1   2   6      328.41      326.21     10.81 o
   2   2   6     3820.45     3713.85     59.17 o
   3   2   6     8671.69     9051.79    189.16 o
   4   2   6      636.35      677.71     26.96 o
   5   2   6     2366.59     2480.25     58.78 o
   6   2   6       44.93       54.24      7.67 o
   7   2   6     1236.64     1254.93     52.00 o
   8   2   6      611.68      648.86     31.30 o
   9   2   6      170.56      152.15     16.59 o
  10   2   6      330.20      244.93     21.71 o
 -11   3   6     1303.39     1227.76     56.48 o
 -10   3   6       29.57       26.29     12.55 o
  -9   3   6     1213.02     1117.24     50.78 o
  -8   3   6      158.22      146.98     18.51 o
  -7   3   6      493.90      435.20     28.85 o
  -6   3   6     2227.89     2168.92     52.33 o
  -5   3   6        4.21        3.67      3.09 o
  -4   3   6     4403.39     4211.49     74.38 o
  -3   3   6      376.30      328.00      7.94 o
  -2   3   6     2399.96     2301.63     38.47 o
  -1   3   6      880.27      887.97     22.82 o
   0   3   6     2620.30     2564.00     50.45 o
   1   3   6     5811.61     5983.38    104.88 o
   2   3   6      102.87      105.15      7.66 o
   3   3   6     3130.14     3289.83     62.73 o
   4   3   6      495.99      499.49     27.02 o
   5   3   6      917.07     1003.42     44.12 o
   6   3   6     1549.01     1593.23     62.82 o
   7   3   6      101.89      106.18     28.14 o
   8   3   6     1046.76      999.32     37.93 o
   9   3   6      349.57      363.60     24.50 o
 -12   4   6       88.38      100.34     19.71 o
 -11   4   6      757.08      681.15     40.28 o
 -10   4   6      173.33      210.57     23.01 o
  -9   4   6      416.53      411.26     28.95 o
  -8   4   6      685.11      683.10     36.57 o
  -7   4   6      278.42      304.26     35.90 o
  -6   4   6     1073.09     1059.87     23.54 o
  -5   4   6     4290.72     4443.44     66.70 o
  -4   4   6     1306.39     1316.95     57.51 o
  -3   4   6     7482.72     7846.31    100.69 o
  -2   4   6      297.25      316.06     10.61 o
  -1   4   6     6563.09     6607.71    114.95 o
   0   4   6      768.64      789.21     22.44 o
   1   4   6     1670.93     1744.35     53.45 o
   2   4   6      842.96      861.59     28.34 o
   3   4   6        1.45        4.02      5.11 o
   4   4   6      563.53      527.36     21.83 o
   5   4   6      255.51      253.34     21.61 o
   6   4   6     1376.50     1370.89     59.06 o
   7   4   6      786.84      729.79     31.42 o
   8   4   6      143.55      112.02     17.15 o
   9   4   6      386.52      344.57     24.47 o
 -12   5   6     1022.24      994.56     48.77 o
 -11   5   6        6.68       -6.00     12.18 o
 -10   5   6      922.63      985.36     46.98 o
  -9   5   6      269.49      272.50     24.48 o
  -8   5   6      432.66      431.93     29.06 o
  -7   5   6     2333.55     2589.10    177.44 o
  -6   5   6        0.08        2.93      2.93 o
  -5   5   6     1981.59     1989.62     33.74 o
  -4   5   6      407.70      383.19     12.79 o
  -3   5   6     2031.70     2049.64     28.00 o
  -2   5   6     3701.11     3716.91     69.74 o
  -1   5   6      796.76      823.23     23.53 o
   0   5   6     1819.16     1868.68     41.37 o
   1   5   6      145.86      130.88     10.69 o
   2   5   6      198.81      208.80     15.54 o
   3   5   6     1516.71     1469.47     47.74 o
   4   5   6      417.99      441.14     29.36 o
   5   5   6     1388.26     1274.19     57.65 o
   6   5   6        8.68        0.86      7.20 o
   7   5   6      313.36      284.28     21.92 o
   8   5   6      626.00      636.97     41.55 o
 -12   6   6      321.94      345.46     29.41 o
 -11   6   6      968.46      950.37     48.34 o
 -10   6   6       21.21       16.02     12.95 o
  -9   6   6     1829.42     1810.88     71.70 o
  -8   6   6      361.71      309.52     25.71 o
  -7   6   6      547.15      572.93     41.38 o
  -6   6   6      409.30      423.64     27.74 o
  -5   6   6       29.58       29.85      4.14 o
  -4   6   6     1082.84     1054.68     21.64 o
  -3   6   6       55.49       43.06      4.76 o
  -2   6   6     1918.27     1797.41     40.32 o
  -1   6   6      410.08      359.73     22.36 o
   0   6   6      621.59      643.44     21.70 o
   1   6   6      419.70      422.40     17.55 o
   2   6   6       42.87       35.43     11.41 o
   3   6   6     1043.49     1029.13     35.23 o
   4   6   6     1435.03     1399.18     62.58 o
   5   6   6      261.23      298.82     27.18 o
   6   6   6     2145.69     2008.18     59.84 o
   7   6   6      352.42      279.80     31.05 o
 -11   7   6      435.06      477.74     34.47 o
 -10   7   6      749.75      796.31     43.74 o
  -9   7   6      291.45      340.68     28.45 o
  -8   7   6     1323.93     1375.86     60.14 o
  -7   7   6        1.59       -2.51      4.53 o
  -6   7   6      958.43      970.81     29.77 o
  -5   7   6     1027.51      964.13     30.05 o
  -4   7   6      590.95      588.19     15.53 o
  -3   7   6     1101.22     1086.89     23.55 o
  -2   7   6      169.19      172.26     12.97 o
  -1   7   6      222.68      231.30     14.01 o
   0   7   6      271.17      247.81     17.96 o
   1   7   6      330.09      372.66     17.28 o
   2   7   6     1302.17     1300.30     66.69 o
   3   7   6      775.03      779.82     43.96 o
   4   7   6     1045.37      922.07     50.30 o
   5   7   6       29.17       18.73     11.58 o
   6   7   6      393.42      399.54     34.65 o
 -11   8   6        4.43        6.18     15.28 o
 -10   8   6      818.22      838.83     46.46 o
  -9   8   6        2.91       -9.13     12.76 o
  -8   8   6     1197.63     1278.82     59.82 o
  -7   8   6     1335.43     1385.95     39.69 o
  -6   8   6      175.48      180.95     13.02 o
  -5   8   6     1164.04     1142.76     34.71 o
  -4   8   6       92.55       83.26      8.31 o
  -3   8   6      265.45      263.12     11.41 o
  -2   8   6     2464.45     2432.37     44.36 o
  -1   8   6      100.28      117.30     11.43 o
   0   8   6     1387.80     1372.73     36.68 o
   1   8   6      841.98      835.36     32.94 o
   2   8   6      642.44      621.22     39.50 o
   3   8   6        5.88        3.73      9.92 o
   4   8   6      260.31      243.95     29.78 o
   5   8   6       63.38       45.31     16.53 o
   6   8   6      607.83      525.75     41.44 o
 -11   9   6      222.16      211.86     29.40 o
 -10   9   6      138.00      113.87     23.51 o
  -9   9   6      470.03      480.47     36.96 o
  -8   9   6       46.76       21.50     16.13 o
  -7   9   6      726.65      770.11     28.21 o
  -6   9   6      647.71      618.85     24.39 o
  -5   9   6      661.41      704.17     26.56 o
  -4   9   6     1195.17     1171.15     33.68 o
  -3   9   6      218.98      203.39     13.38 o
  -2   9   6      919.07      869.06     22.71 o
  -1   9   6        8.18       13.03      7.06 o
   0   9   6      559.97      557.46     22.67 o
   1   9   6      295.53      287.96     22.20 o
   2   9   6      680.58      718.10     45.24 o
   3   9   6      566.15      449.91     36.94 o
   4   9   6      316.21      288.12     34.79 o
   5   9   6      234.01      215.72     30.90 o
 -10  10   6      212.00      160.53     26.51 o
  -9  10   6      118.16      139.19     25.60 o
  -8  10   6     1063.89     1139.92     60.57 o
  -7  10   6       57.10       55.02     10.25 o
  -6  10   6      818.96      889.35     31.76 o
  -5  10   6       55.87       48.57      9.77 o
  -4  10   6     1525.05     1506.92     44.92 o
  -3  10   6      268.07      233.29     14.11 o
  -2  10   6      772.74      689.58     23.50 o
  -1  10   6      134.04      115.13     13.06 o
   0  10   6      370.77      356.02     21.65 o
   1  10   6      303.56      298.02     34.09 o
   2  10   6       77.78       61.58     18.06 o
   3  10   6       42.02       57.79     18.39 o
 -10  11   6      438.55      522.71     44.19 o
  -9  11   6        0.99        6.36     16.29 o
  -8  11   6      602.02      710.11     49.65 o
  -7  11   6       81.80       81.69     12.03 o
  -6  11   6      625.65      623.74     26.80 o
  -5  11   6      517.11      493.52     23.79 o
  -4  11   6      319.20      332.58     18.57 o
  -3  11   6      411.47      397.05     18.56 o
  -2  11   6       95.43       89.16     10.82 o
  -1  11   6      311.28      285.47     24.63 o
   0  11   6        2.21      -12.89     14.54 o
   1  11   6        2.65       -1.30     10.03 o
   2  11   6        3.50      -16.38     13.60 o
  -9  12   6       17.12       19.24     19.73 o
  -8  12   6      497.90      542.06     26.33 o
  -7  12   6       21.77       22.65     22.92 o
  -6  12   6      106.48      104.73     17.65 o
  -5  12   6       99.30       82.39     12.52 o
  -4  12   6        2.99        0.90      7.35 o
  -3  12   6      256.57      243.10     23.79 o
  -2  12   6      152.85      124.30     15.40 o
  -1  12   6       33.90       26.42     13.36 o
   0  12   6      218.02      172.19     30.69 o
   1  12   6       43.76       32.46     23.60 o
  -7  13   6      430.16      462.34     26.09 o
  -6  13   6       93.63       78.59     13.38 o
  -5  13   6      151.16      123.09     15.36 o
  -4  13   6      124.06      128.52     15.48 o
  -3  13   6       64.63       46.14      9.96 o
  -2  13   6      640.59      573.99     33.68 o
   3 -13   7     1026.62     1159.02     41.57 o
   4 -13   7        0.76       -4.04      8.57 o
   5 -13   7      353.17      387.41     63.12 o
   6 -13   7      417.38      362.76     22.64 o
   0 -12   7       94.82       87.26     17.66 o
   1 -12   7      469.37      509.81     25.36 o
   2 -12   7      641.35      687.46     29.72 o
   3 -12   7      315.79      296.41     21.48 o
   4 -12   7     1373.59     1415.71     46.02 o
   5 -12   7        2.78        3.69      8.06 o
   6 -12   7      750.24      750.36     31.44 o
   7 -12   7      512.61      523.60     26.20 o
   8 -12   7      200.92      189.12     24.55 o
  -2 -11   7      217.41      199.67     21.09 o
  -1 -11   7      389.53      437.52     29.65 o
   0 -11   7     1253.74     1307.46     58.09 o
   1 -11   7       31.97        9.95      7.56 o
   2 -11   7     1441.13     1455.21     49.56 o
   3 -11   7      267.31      267.34     19.80 o
   4 -11   7     1133.28     1161.99     39.30 o
   5 -11   7     1443.82     1486.27     46.13 o
   6 -11   7       19.21       20.55      8.34 o
   7 -11   7      670.74      687.51     24.97 o
   8 -11   7      534.44      537.24     28.23 o
   9 -11   7      361.47      355.51     23.80 o
  -3 -10   7      141.22      135.23     13.89 o
  -2 -10   7     1808.76     1960.94     77.17 o
  -1 -10   7       46.16       36.92      9.49 o
   0 -10   7      872.47      863.23     56.05 o
   1 -10   7     1100.41     1157.39     37.88 o
   2 -10   7      240.23      214.18     16.83 o
   3 -10   7     1880.36     1911.58     53.62 o
   4 -10   7      114.65      104.99     18.50 o
   5 -10   7      524.39      592.12     25.61 o
   6 -10   7     1064.39     1072.27     36.43 o
   7 -10   7      351.54      361.99     36.97 o
   8 -10   7     1182.39     1229.72     46.90 o
   9 -10   7       61.93       43.39     12.19 o
  10 -10   7      123.52      127.04     16.00 o
  -5  -9   7       92.80       65.23     22.41 o
  -4  -9   7      993.83      987.05     63.22 o
  -3  -9   7      729.65      724.58     28.35 o
  -2  -9   7      237.07      239.30     16.88 o
  -1  -9   7     1504.23     1650.59     39.98 o
   0  -9   7       57.51       60.60      8.16 o
   1  -9   7     1505.65     1633.00     39.72 o
   2  -9   7     1387.29     1485.31     43.78 o
   3  -9   7      322.49      334.32     22.60 o
   4  -9   7     1571.86     1564.30     45.39 o
   5  -9   7      193.35      181.58     14.99 o
   6  -9   7     1116.43     1126.04     36.89 o
   7  -9   7       35.46       20.33      8.31 o
   8  -9   7       42.37       31.38     10.76 o
   9  -9   7      362.28      371.35     22.19 o
  10  -9   7        6.43        4.40      8.71 o
  -6  -8   7       31.31       22.27     19.91 o
  -5  -8   7     1293.09     1333.77     73.57 o
  -4  -8   7       33.17       19.82      6.49 o
  -3  -8   7      896.03      918.46     31.76 o
  -2  -8   7      331.25      404.76     39.97 o
  -1  -8   7     1212.78     1254.81     32.16 o
   0  -8   7     2286.05     2374.05     50.94 o
   1  -8   7      252.55      252.93     13.47 o
   2  -8   7      844.44      936.62     26.57 o
   3  -8   7       60.50       48.99      8.60 o
   4  -8   7      460.84      413.62     19.74 o
   5  -8   7     2513.67     2589.31     65.26 o
   6  -8   7       23.82       20.40      7.52 o
   7  -8   7     1173.69     1202.86     37.98 o
   8  -8   7      124.56      138.66     16.52 o
   9  -8   7      357.07      354.56     20.77 o
  10  -8   7      530.91      561.97     26.24 o
  -6  -7   7      392.24      335.85     38.79 o
  -5  -7   7      365.32      346.75     37.80 o
  -4  -7   7      883.62      855.75     27.65 o
  -3  -7   7       34.96       30.79      6.96 o
  -2  -7   7     1881.90     1994.98     63.26 o
  -1  -7   7       18.44       18.11      5.77 o
   0  -7   7      465.43      480.73     22.14 o
   1  -7   7      221.53      206.32     12.12 o
   2  -7   7        0.60       -2.27      4.10 o
   3  -7   7     1460.28     1394.18     33.50 o
   4  -7   7      251.95      245.45     15.37 o
   5  -7   7      696.08      746.40     26.98 o
   6  -7   7     1656.67     1562.55     69.70 o
   7  -7   7        2.56       -8.79      5.74 o
   8  -7   7     2004.41     1974.78     70.13 o
   9  -7   7        3.72        7.71      7.33 o
  10  -7   7      899.90      907.18     33.79 o
  11  -7   7       94.77       87.93     12.38 o
  -7  -6   7      174.02      124.29     25.33 o
  -6  -6   7      865.21      875.24     55.21 o
  -5  -6   7      114.66       61.34     19.09 o
  -4  -6   7      701.90      687.45     53.13 o
  -3  -6   7      958.77      958.37     24.96 o
  -2  -6   7        6.01        3.52      4.59 o
  -1  -6   7      504.18      512.87     17.49 o
   0  -6   7     1058.71      972.40     29.23 o
   1  -6   7      108.41       95.32      8.70 o
   2  -6   7      552.20      508.08     17.40 o
   3  -6   7      413.97      377.58     13.08 o
   4  -6   7      800.18      802.95     27.32 o
   5  -6   7       42.54       37.84     12.17 o
   6  -6   7      417.14      442.32     20.00 o
   7  -6   7      222.46      219.90     14.44 o
   8  -6   7     1017.77     1018.36     41.72 o
   9  -6   7     1142.41     1127.27     44.89 o
  10  -6   7      120.26      105.08     12.74 o
  11  -6   7      345.40      359.72     20.61 o
  -8  -5   7      296.80      287.27     35.22 o
  -7  -5   7       57.67       35.93     17.45 o
  -6  -5   7      388.31      318.98     34.74 o
  -5  -5   7      838.07      898.29     52.24 o
  -4  -5   7       41.50       37.08     10.61 o
  -3  -5   7      107.94      106.59      8.08 o
  -2  -5   7      537.18      530.47     16.97 o
  -1  -5   7       27.02       29.36      5.34 o
   0  -5   7     2419.14     2415.92     48.92 o
   1  -5   7       61.20       57.97      6.85 o
   2  -5   7     1231.40     1151.07     28.11 o
   3  -5   7       40.38       32.85      4.48 o
   4  -5   7      445.36      429.63     15.89 o
   5  -5   7      299.08      274.40     12.76 o
   6  -5   7      502.79      469.69     20.03 o
   7  -5   7      332.13      319.77     16.61 o
   8  -5   7      166.71      159.23     14.25 o
   9  -5   7      172.82      178.90     15.49 o
  10  -5   7      110.26       87.95     11.39 o
  11  -5   7      128.16      146.78     15.70 o
  -9  -4   7        6.13        2.20     17.69 o
  -8  -4   7        5.59      -11.31     12.84 o
  -7  -4   7      582.71      593.30     42.46 o
  -6  -4   7      584.79      592.90     41.37 o
  -5  -4   7      576.26      548.93     38.85 o
  -4  -4   7      121.43      120.47      7.24 o
  -3  -4   7      480.88      450.49     14.57 o
  -2  -4   7      389.00      412.15     14.25 o
  -1  -4   7       36.87       43.44      5.64 o
   0  -4   7      451.83      440.00     15.12 o
   1  -4   7      992.43     1030.80     25.61 o
   2  -4   7      189.46      156.15      8.89 o
   3  -4   7     2452.72     2401.31     41.96 o
   4  -4   7      125.33      122.80     13.28 o
   5  -4   7      837.83      823.99     19.07 o
   6  -4   7      210.92      193.44     12.50 o
   7  -4   7      216.48      206.93     22.64 o
   8  -4   7       33.39       32.59      8.06 o
   9  -4   7      169.79      183.51     15.55 o
  10  -4   7      370.65      391.56     23.80 o
  11  -4   7      131.97      120.57     21.62 o
  -9  -3   7      130.97      137.17     25.57 o
  -8  -3   7      947.82      786.52     49.56 o
  -7  -3   7      177.11      191.01     26.49 o
  -6  -3   7     1151.45     1136.39     57.34 o
  -5  -3   7       11.15        8.29     10.16 o
  -4  -3   7      645.96      667.12     17.00 o
  -3  -3   7       76.20       74.36      6.32 o
  -2  -3   7     1010.88     1006.96     24.31 o
  -1  -3   7      454.72      461.45     14.97 o
   0  -3   7      105.14       92.10      7.70 o
   1  -3   7      311.49      287.91     12.61 o
   2  -3   7      138.27      132.79      8.13 o
   3  -3   7      972.63      874.98     27.31 o
   4  -3   7      515.11      489.98     20.61 o
   5  -3   7     1297.53     1230.23     24.79 o
   6  -3   7      458.78      452.24     22.87 o
   7  -3   7     1114.91     1086.32     35.41 o
   8  -3   7      686.44      695.01     31.02 o
   9  -3   7      146.68      141.58     15.16 o
  10  -3   7      422.24      441.88     22.68 o
  11  -3   7      101.61       93.21     12.67 o
 -10  -2   7      292.30      290.24     34.03 o
  -9  -2   7      104.80       91.64     21.13 o
  -8  -2   7      582.04      549.53     38.87 o
  -7  -2   7      129.28       87.82     19.13 o
  -6  -2   7      151.52      139.46     21.65 o
  -5  -2   7      760.62      739.25     42.02 o
  -4  -2   7      100.17      114.46      8.24 o
  -3  -2   7     1703.18     1691.79     30.01 o
  -2  -2   7       27.69       31.81      7.23 o
  -1  -2   7     1227.94     1158.81     26.85 o
   0  -2   7       93.13      116.61      8.48 o
   1  -2   7      661.63      543.31     22.88 o
   2  -2   7      806.16      805.19     18.75 o
   3  -2   7      829.88      829.99     24.16 o
   4  -2   7     1870.52     1779.55     44.70 o
   5  -2   7      385.77      328.85     11.25 o
   6  -2   7     1874.13     1860.42     47.74 o
   7  -2   7       14.38       11.61      6.73 o
   8  -2   7      692.37      707.20     31.73 o
   9  -2   7      391.28      425.05     36.85 o
  10  -2   7      168.65      184.10     16.48 o
 -10  -1   7      330.85      301.09     32.73 o
  -9  -1   7       56.50       53.52     16.90 o
  -8  -1   7      177.66      199.41     25.66 o
  -7  -1   7      109.94      126.02     19.78 o
  -6  -1   7       15.61        3.44     10.45 o
  -5  -1   7      931.34      940.63     23.11 o
  -4  -1   7       44.46       36.91      4.78 o
  -3  -1   7     1857.59     1831.77     31.57 o
  -2  -1   7      980.82      993.85     24.73 o
  -1  -1   7      998.38      906.23     22.47 o
   0  -1   7     2220.70     2328.12     78.91 o
   1  -1   7       11.73        2.08      3.03 o
   2  -1   7     2027.41     1886.61     37.47 o
   3  -1   7      202.93      178.38      8.51 o
   4  -1   7     1889.28     1755.12     64.68 o
   5  -1   7     1533.52     1600.26     29.94 o
   6  -1   7      333.67      329.61     16.03 o
   7  -1   7     1020.86     1065.59     42.82 o
   8  -1   7      138.85      131.88     15.31 o
   9  -1   7      853.90      859.52     61.40 o
  10  -1   7       73.28       72.35     11.76 o
 -10   0   7       20.93       14.31     14.17 o
  -9   0   7      281.75      260.60     28.76 o
  -8   0   7       37.54       41.22     14.30 o
  -7   0   7      935.66      887.16     46.37 o
  -6   0   7       19.00       25.74     10.82 o
  -5   0   7     1150.62     1122.01     25.60 o
  -4   0   7      842.78      823.06     20.50 o
  -3   0   7       88.77       86.73      4.52 o
  -2   0   7     3343.86     3180.91     50.44 o
  -1   0   7      441.04      436.20     14.29 o
   0   0   7     1109.26     1019.62     24.82 o
   1   0   7      278.67      276.01     10.10 o
   2   0   7     1321.09     1253.93     31.62 o
   3   0   7     3745.82     3612.67     58.16 o
   4   0   7       35.98       24.71      4.52 o
   5   0   7     1259.32     1288.99     25.98 o
   6   0   7      103.53       94.22     12.33 o
   7   0   7     1292.47     1326.28     51.70 o
   8   0   7     1803.29     1734.60     64.62 o
   9   0   7      259.74      260.94     18.46 o
  10   0   7     1011.63      997.69     38.35 o
 -11   1   7      603.64      596.58     40.70 o
 -10   1   7       11.65       17.69     13.78 o
  -9   1   7      466.46      430.58     32.48 o
  -8   1   7       39.44       31.34     12.46 o
  -7   1   7      130.80      119.14     19.09 o
  -6   1   7     1241.72     1218.39     53.99 o
  -5   1   7       96.99       93.15      6.85 o
  -4   1   7     3118.84     2827.34    222.45 o
  -3   1   7      693.17      701.68     13.04 o
  -2   1   7      984.50      872.69     18.40 o
  -1   1   7     1270.73     1208.04     27.90 o
   0   1   7      330.41      314.00     17.88 o
   1   1   7     4831.61     4584.52     82.90 o
   2   1   7      110.99      107.54     12.27 o
   3   1   7     1407.82     1392.24     36.98 o
   4   1   7     1226.38     1264.64     30.51 o
   5   1   7      274.61      280.27     19.09 o
   6   1   7     3303.92     3374.06    109.66 o
   7   1   7       28.43       17.63      7.80 o
   8   1   7     2366.53     2279.12     82.81 o
   9   1   7      342.09      382.07     23.07 o
  10   1   7      214.62      183.12     22.38 o
 -11   2   7        1.12       -8.68     12.01 o
 -10   2   7      275.61      264.25     27.87 o
  -9   2   7       17.43        3.32     12.14 o
  -8   2   7     1797.00     1717.31     70.27 o
  -7   2   7       79.65       92.11     16.84 o
  -6   2   7     1422.79     1342.87     57.64 o
  -5   2   7      600.91      616.51     16.84 o
  -4   2   7      459.89      435.82     17.93 o
  -3   2   7     2940.14     2951.84     41.09 o
  -2   2   7      376.89      388.35     11.36 o
  -1   2   7     5411.57     5244.28     92.85 o
   0   2   7     4467.92     4623.85     83.84 o
   1   2   7     2060.41     1883.14     46.39 o
   2   2   7     5743.25     6023.99    106.15 o
   3   2   7       38.78       49.95      6.09 o
   4   2   7     2182.48     2088.66    185.43 o
   5   2   7      117.15       90.03     13.20 o
   6   2   7     1473.01     1558.72     61.30 o
   7   2   7     1123.57     1178.30     50.98 o
   8   2   7        1.59       -1.98      6.90 o
   9   2   7      929.30      951.39     38.16 o
 -11   3   7      169.42      187.70     25.34 o
 -10   3   7     1189.99     1204.05     57.68 o
  -9   3   7      281.68      277.94     27.83 o
  -8   3   7      501.12      507.02     34.05 o
  -7   3   7     1512.80     1503.49     62.56 o
  -6   3   7       12.66        8.54     10.37 o
  -5   3   7     1561.14     1529.98     43.56 o
  -4   3   7      421.57      394.08     20.48 o
  -3   3   7     1531.82     1525.37     24.06 o
  -2   3   7     7576.13     7819.31    115.02 o
  -1   3   7       13.60        5.80      3.97 o
   0   3   7     8763.78     8695.27    148.78 o
   1   3   7     1235.19     1219.48     30.15 o
   2   3   7     1957.50     1910.28     42.14 o
   3   3   7     3719.57     3635.45     79.08 o
   4   3   7      431.59      438.20     17.24 o
   5   3   7     3324.86     3490.27    115.96 o
   6   3   7        5.60        0.21      6.67 o
   7   3   7      703.83      758.64     40.18 o
   8   3   7      445.21      474.93     26.25 o
   9   3   7      343.81      326.86     23.78 o
 -11   4   7      473.13      459.79     34.61 o
 -10   4   7       16.69       21.46     15.31 o
  -9   4   7     2234.96     2164.69     83.55 o
  -8   4   7     1352.22     1258.55     56.48 o
  -7   4   7      319.14      278.14     24.65 o
  -6   4   7      738.60      733.72     39.49 o
  -5   4   7        0.44       -4.61      5.20 o
  -4   4   7     3584.99     3826.95     82.37 o
  -3   4   7      890.06      909.33     19.58 o
  -2   4   7     3586.27     3554.20     92.58 o
  -1   4   7     2006.89     2040.23     43.79 o
   0   4   7      786.28      762.21     22.79 o
   1   4   7     5166.77     5190.59     94.83 o
   2   4   7       10.80       12.56      6.63 o
   3   4   7     5365.54     5309.61    309.50 o
   4   4   7     1102.89     1083.80     48.74 o
   5   4   7     1004.78     1004.57     47.59 o
   6   4   7     2291.76     2218.41     85.09 o
   7   4   7        1.93        0.01      7.01 o
   8   4   7      813.27      781.54     52.49 o
 -11   5   7      636.68      569.53     37.92 o
 -10   5   7     1241.31     1232.60     57.85 o
  -9   5   7       12.67       -0.35     12.85 o
  -8   5   7     1101.99     1068.19     51.69 o
  -7   5   7      203.19      198.00     23.20 o
  -6   5   7      930.32      947.37     46.31 o
  -5   5   7     2795.57     2933.40     56.22 o
  -4   5   7      501.87      548.40     23.65 o
  -3   5   7     5719.29     5780.73     89.24 o
  -2   5   7        0.27        0.53      6.16 o
  -1   5   7     3972.14     3987.70     76.26 o
   0   5   7      380.53      393.91     16.76 o
   1   5   7     2570.22     2567.39     54.54 o
   2   5   7     1677.80     1684.96     40.00 o
   3   5   7      351.11      333.04     18.96 o
   4   5   7     1332.65     1414.95     61.22 o
   5   5   7      560.28      526.70     34.40 o
   6   5   7      314.36      318.94     27.68 o
   7   5   7     1763.87     1637.35     62.77 o
 -11   6   7       57.17       51.22     18.17 o
 -10   6   7      782.97      787.88     45.11 o
  -9   6   7      172.74      185.69     23.42 o
  -8   6   7      430.40      438.58     31.84 o
  -7   6   7     1757.58     1919.10     97.89 o
  -6   6   7       31.27       30.89      6.49 o
  -5   6   7     4882.70     5005.79    108.69 o
  -4   6   7      676.63      649.86     33.66 o
  -3   6   7     1675.84     1655.09     46.68 o
  -2   6   7     2728.64     2718.39     56.37 o
  -1   6   7      183.11      198.56     23.12 o
   0   6   7     2320.42     2357.76     51.62 o
   1   6   7       38.49       20.50      6.93 o
   2   6   7      501.39      506.98     27.87 o
   3   6   7      902.72      916.88     47.51 o
   4   6   7        7.26        1.62      8.66 o
   5   6   7     2056.30     1918.72     80.73 o
   6   6   7       36.47       23.40     12.69 o
   7   6   7     1015.54     1014.14     56.45 o
 -11   7   7      978.52     1074.05     55.19 o
 -10   7   7        8.04       -2.62     13.61 o
  -9   7   7     1529.73     1607.84     70.18 o
  -8   7   7       81.37      101.77     19.85 o
  -7   7   7     2191.75     2245.21     56.50 o
  -6   7   7      513.92      553.89     50.06 o
  -5   7   7      534.31      511.39     20.83 o
  -4   7   7      997.79     1009.50     26.71 o
  -3   7   7      101.15       98.30     13.36 o
  -2   7   7     1050.90      981.09     28.60 o
  -1   7   7      736.51      778.17     26.26 o
   0   7   7      711.21      689.91     24.10 o
   1   7   7     2454.12     2438.09     54.82 o
   2   7   7       97.82       73.72     10.76 o
   3   7   7     1966.26     1956.31     81.06 o
   4   7   7        3.30       -6.96      9.53 o
   5   7   7      221.90      202.76     27.35 o
   6   7   7       70.38       72.66     18.60 o
 -11   8   7      778.03      825.56     48.65 o
 -10   8   7      382.61      414.78     35.15 o
  -9   8   7      344.15      336.00     33.87 o
  -8   8   7     1542.60     1569.35     70.95 o
  -7   8   7       15.57        1.67      9.41 o
  -6   8   7      700.60      730.33     53.66 o
  -5   8   7      279.07      275.60     19.96 o
  -4   8   7      517.29      547.72     22.79 o
  -3   8   7     1611.64     1647.16     33.19 o
  -2   8   7      281.71      233.68     15.89 o
  -1   8   7     1958.06     1996.44     47.65 o
   0   8   7      159.74      142.48     13.19 o
   1   8   7     1595.95     1543.66     41.11 o
   2   8   7      481.67      439.54     33.17 o
   3   8   7        4.00        5.70     10.08 o
   4   8   7      256.57      203.99     27.26 o
   5   8   7       14.74        9.01     15.17 o
 -10   9   7      947.57     1142.52     61.26 o
  -9   9   7      307.47      282.92     33.09 o
  -8   9   7      726.60      720.95     47.41 o
  -7   9   7     1288.49     1415.27     42.91 o
  -6   9   7       19.39       24.89      8.32 o
  -5   9   7     2080.73     2020.50     54.75 o
  -4   9   7       53.59       40.78      7.02 o
  -3   9   7     1217.18     1155.95     44.88 o
  -2   9   7      138.83      161.10     18.25 o
  -1   9   7      558.50      496.34     50.27 o
   0   9   7      969.00      989.07     53.53 o
   1   9   7        2.25      -12.16      7.73 o
   2   9   7      187.49      158.91     19.32 o
   3   9   7        2.08        0.46     11.28 o
   4   9   7      188.70      187.58     28.69 o
 -10  10   7      401.35      438.22     42.88 o
  -9  10   7     1043.36     1079.83     61.57 o
  -8  10   7       75.86       69.92     11.63 o
  -7  10   7      565.58      636.86     27.00 o
  -6  10   7      401.21      443.32     22.24 o
  -5  10   7      268.84      242.21     17.19 o
  -4  10   7      810.62      811.57     33.05 o
  -3  10   7        0.25        2.83      5.73 o
  -2  10   7      752.08      665.69     33.35 o
  -1  10   7      160.91      138.91     32.25 o
   0  10   7      239.29      215.88     17.40 o
   1  10   7      210.88      231.83     23.31 o
   2  10   7      150.83      125.79     28.04 o
   3  10   7      311.58      230.41     33.44 o
  -9  11   7      253.63      227.68     33.46 o
  -8  11   7      438.94      502.34     26.09 o
  -7  11   7       80.81       86.21     13.05 o
  -6  11   7      241.92      289.91     41.35 o
  -5  11   7        1.77        9.07      8.31 o
  -4  11   7      268.69      246.69     14.38 o
  -3  11   7      448.42      412.71     19.66 o
  -2  11   7       20.49       12.94     21.80 o
  -1  11   7      354.66      268.46     25.04 o
   0  11   7        7.23        7.56     18.06 o
   1  11   7      390.91      281.85     38.65 o
  -8  12   7      251.52      277.52     19.85 o
  -7  12   7      113.58      109.33     14.95 o
  -6  12   7      941.78      894.63     35.35 o
  -5  12   7      726.31      725.34     31.34 o
  -4  12   7       99.90       70.06     12.48 o
  -3  12   7       91.55       76.44     10.87 o
  -2  12   7       41.98       29.24     20.09 o
  -1  12   7       28.37       45.67     23.35 o
   0  12   7      307.95      252.42     37.81 o
  -5  13   7      524.36      591.13     29.21 o
  -4  13   7      158.67      152.52     16.90 o
  -3  13   7      125.64       76.51     17.86 o
   1 -12   8      245.18      198.52     24.57 o
   2 -12   8       29.38       19.51      9.67 o
   3 -12   8      908.95      918.35     48.76 o
   4 -12   8       96.61       97.11     13.75 o
   5 -12   8       74.05       55.34     11.28 o
   6 -12   8      125.03      115.90     14.79 o
   7 -12   8        0.30       -3.63      8.94 o
  -1 -11   8      489.90      494.45     32.45 o
   0 -11   8       33.84       34.60     13.53 o
   1 -11   8      574.54      627.00     51.97 o
   2 -11   8      308.41      305.96     20.52 o
   3 -11   8       15.47       19.12      8.55 o
   4 -11   8      657.35      709.96     40.53 o
   5 -11   8      138.04      115.73     13.66 o
   6 -11   8      334.11      336.64     21.63 o
   7 -11   8       57.85       66.34     14.33 o
   8 -11   8       97.40       75.64     13.40 o
  -3 -10   8      351.36      382.34     31.66 o
  -2 -10   8       66.15       54.10     18.43 o
  -1 -10   8      213.84      194.23     17.94 o
   0 -10   8      547.82      540.24     24.32 o
   1 -10   8       18.34       15.24      7.40 o
   2 -10   8     1267.09     1317.88     41.98 o
   3 -10   8      525.24      610.25     26.46 o
   4 -10   8      458.69      501.03     23.95 o
   5 -10   8     1270.55     1325.96     42.51 o
   6 -10   8       39.12       41.42     10.53 o
   7 -10   8      929.03      945.16     34.69 o
   8 -10   8       41.01       38.45     12.96 o
   9 -10   8      283.12      323.97     25.87 o
  -4  -9   8      256.53      300.12     40.22 o
  -3  -9   8        8.72        0.97      7.21 o
  -2  -9   8     1223.05     1328.43     54.07 o
  -1  -9   8       76.21       64.80     18.75 o
   0  -9   8     1534.21     1618.33     40.09 o
   1  -9   8      756.33      853.01     30.81 o
   2  -9   8      209.36      190.68     15.64 o
   3  -9   8     2432.37     2458.07     68.18 o
   4  -9   8      100.33      112.22     12.54 o
   5  -9   8     1097.25     1119.17     37.28 o
   6  -9   8      825.61      835.70     31.44 o
   7  -9   8       14.37       14.73      8.89 o
   8  -9   8     2752.29     2824.72     98.95 o
   9  -9   8      256.84      247.30     19.05 o
  -5  -8   8      304.41      247.75     35.75 o
  -4  -8   8      833.11      881.80     30.57 o
  -3  -8   8      913.39      938.72     32.94 o
  -2  -8   8      358.03      380.06     41.41 o
  -1  -8   8     1765.95     1918.70     44.06 o
   0  -8   8      471.15      477.33     18.69 o
   1  -8   8     1640.51     1721.16     40.85 o
   2  -8   8     1600.77     1596.11     38.50 o
   3  -8   8      646.03      574.34     23.93 o
   4  -8   8     1934.72     1874.29     51.74 o
   5  -8   8       17.46       25.90      7.04 o
   6  -8   8     2379.61     2273.38     77.67 o
   7  -8   8      614.65      633.10     26.65 o
   8  -8   8     1599.33     1642.39     63.59 o
   9  -8   8     1561.72     1585.12     62.17 o
  10  -8   8       15.17       13.84      9.47 o
  -6  -7   8       71.97       85.41     23.90 o
  -5  -7   8     1109.12     1155.18     67.13 o
  -4  -7   8       49.94       41.20     15.58 o
  -3  -7   8     1261.94     1357.90     41.22 o
  -2  -7   8     1078.81     1139.47     29.79 o
  -1  -7   8      505.98      530.63     19.31 o
   0  -7   8     4315.50     4539.94     85.57 o
   1  -7   8       43.31       39.88      7.28 o
   2  -7   8     3186.18     3194.18     63.83 o
   3  -7   8      607.29      539.10     30.45 o
   4  -7   8     2081.97     1982.27     53.20 o
   5  -7   8     2149.66     2095.87     55.98 o
   6  -7   8      657.53      640.24     29.31 o
   7  -7   8     2193.58     2089.28     56.51 o
   8  -7   8       41.66       30.34      9.81 o
   9  -7   8      553.86      556.40     30.75 o
  10  -7   8      470.68      498.91     27.12 o
  -7  -6   8      483.62      489.52     43.56 o
  -6  -6   8     1449.00     1466.78     76.55 o
  -5  -6   8      400.61      330.36     37.33 o
  -4  -6   8     1189.71     1245.94     36.17 o
  -3  -6   8      504.51      456.22     20.53 o
  -2  -6   8     3316.10     3502.36     67.88 o
  -1  -6   8      432.05      411.49     15.95 o
   0  -6   8     1999.44     2143.63     46.01 o
   1  -6   8     1124.79     1081.15     28.34 o
   2  -6   8      845.92      826.75     31.53 o
   3  -6   8     4733.00     4485.69     83.44 o
   4  -6   8      254.66      268.33     15.96 o
   5  -6   8     3042.35     2847.45     78.59 o
   6  -6   8     1006.80      939.72     32.30 o
   7  -6   8      339.28      309.92     18.11 o
   8  -6   8     1124.23     1117.11     46.06 o
   9  -6   8        0.06        1.24      7.80 o
  10  -6   8      687.05      699.12     29.63 o
  -7  -5   8        0.64        0.91     14.98 o
  -6  -5   8     1506.80     1586.70     77.69 o
  -5  -5   8      292.78      349.97     37.42 o
  -4  -5   8     2300.52     2331.78     57.51 o
  -3  -5   8     2776.20     2709.85     53.82 o
  -2  -5   8     1615.54     1574.02     35.78 o
  -1  -5   8     2020.87     2025.55     43.39 o
   0  -5   8      438.97      421.91     19.86 o
   1  -5   8     1103.62     1127.61     28.66 o
   2  -5   8      432.07      386.31     16.80 o
   3  -5   8      927.77      956.41     25.63 o
   4  -5   8     3639.54     3605.70     84.14 o
   5  -5   8        0.44       -5.12      4.56 o
   6  -5   8     2043.99     2055.53     54.81 o
   7  -5   8       34.10       38.53      8.39 o
   8  -5   8      833.65      883.23     38.71 o
   9  -5   8      256.44      243.40     18.74 o
  10  -5   8       43.11       42.60     10.26 o
  -8  -4   8     1193.60     1219.44     67.68 o
  -7  -4   8      922.39      907.08     55.17 o
  -6  -4   8      354.07      422.20     36.10 o
  -5  -4   8     3786.62     3603.86    132.70 o
  -4  -4   8        4.97       10.30      4.74 o
  -3  -4   8     4372.18     4558.50     82.64 o
  -2  -4   8      557.77      596.14     18.39 o
  -1  -4   8      718.22      777.65     21.87 o
   0  -4   8      405.50      373.48     14.56 o
   1  -4   8      682.59      701.12     29.16 o
   2  -4   8     2485.65     2392.68     49.11 o
   3  -4   8      145.79      107.79      9.15 o
   4  -4   8      616.83      596.72     23.31 o
   5  -4   8      353.84      316.40     17.09 o
   6  -4   8      594.92      589.25     23.76 o
   7  -4   8     1497.77     1575.79     57.55 o
   8  -4   8       16.30       19.54      8.21 o
   9  -4   8      957.14      980.87     41.70 o
  10  -4   8       75.50       71.51     11.70 o
  -9  -3   8     1350.38     1414.81     74.32 o
  -8  -3   8      255.26      248.92     32.15 o
  -7  -3   8     1511.68     1504.74     72.41 o
  -6  -3   8      146.50      124.87     23.07 o
  -5  -3   8     1041.57      985.27     53.63 o
  -4  -3   8     1980.40     2082.22     50.95 o
  -3  -3   8       73.49       87.44      7.47 o
  -2  -3   8     2150.96     2190.72     44.81 o
  -1  -3   8        0.20        6.17      3.64 o
   0  -3   8     2845.10     2825.62     55.55 o
   1  -3   8      672.59      648.04     19.67 o
   2  -3   8      388.37      352.02     14.09 o
   3  -3   8      951.68      938.55     32.84 o
   4  -3   8        1.11       -0.07      3.57 o
   5  -3   8     1737.60     1719.00     47.14 o
   6  -3   8      148.97      123.95     11.84 o
   7  -3   8     1501.82     1526.98     43.78 o
   8  -3   8      477.86      481.81     26.18 o
   9  -3   8      250.07      241.55     19.01 o
  10  -3   8      208.75      202.22     16.29 o
  -9  -2   8      772.78      688.42     47.69 o
  -8  -2   8      557.02      515.88     40.21 o
  -7  -2   8      357.92      404.28     34.23 o
  -6  -2   8     1292.98     1426.48     66.68 o
  -5  -2   8        0.19      -10.79      8.94 o
  -4  -2   8      846.96      928.20     21.83 o
  -3  -2   8      623.85      630.07     17.76 o
  -2  -2   8      826.49      863.44     22.29 o
  -1  -2   8     2613.74     2673.93     52.44 o
   0  -2   8        0.46       -0.84      3.46 o
   1  -2   8     1486.73     1428.49     32.74 o
   2  -2   8      291.11      282.15     12.78 o
   3  -2   8      746.03      720.72     18.42 o
   4  -2   8      827.14      819.07     23.49 o
   5  -2   8      510.42      504.27     21.17 o
   6  -2   8     1034.75      963.03     31.61 o
   7  -2   8      226.54      201.50     16.68 o
   8  -2   8     1117.40     1117.26     45.46 o
   9  -2   8        7.67        0.92      7.87 o
  10  -2   8      241.67      230.39     18.14 o
 -10  -1   8      536.76      463.43     39.93 o
  -9  -1   8        0.23      -11.32     12.44 o
  -8  -1   8     1131.37     1076.75     57.16 o
  -7  -1   8      361.24      380.44     32.53 o
  -6  -1   8      440.40      453.83     33.95 o
  -5  -1   8      795.34      781.89     43.58 o
  -4  -1   8       96.04      105.25      6.43 o
  -3  -1   8     1444.97     1496.34     31.95 o
  -2  -1   8      608.34      602.39     17.62 o
  -1  -1   8      643.30      636.97     18.80 o
   0  -1   8     1963.29     1968.59     43.79 o
   1  -1   8      675.30      647.00     20.63 o
   2  -1   8      565.72      550.18     17.85 o
   3  -1   8      533.72      507.15     15.05 o
   4  -1   8      139.29      109.97      9.38 o
   5  -1   8       83.28       73.83      9.46 o
   6  -1   8      664.12      641.51     38.02 o
   7  -1   8       75.78       77.00     29.83 o
   8  -1   8      333.53      319.67     22.22 o
   9  -1   8      161.02      164.13     19.18 o
  10  -1   8       36.46       37.04     10.66 o
 -10   0   8      173.91      129.66     23.72 o
  -9   0   8      530.63      490.33     37.20 o
  -8   0   8       98.03       78.20     18.21 o
  -7   0   8      627.53      585.50     38.32 o
  -6   0   8        1.51       -9.58     10.12 o
  -5   0   8      456.69      446.09     32.17 o
  -4   0   8      453.44      466.81     11.41 o
  -3   0   8      865.65      848.53     18.24 o
  -2   0   8     1839.78     1798.10     37.68 o
  -1   0   8      686.73      686.49     19.67 o
   0   0   8      680.15      702.92     20.43 o
   1   0   8      529.72      538.03     20.99 o
   2   0   8      492.45      444.42     16.45 o
   3   0   8       50.53       48.36      5.78 o
   4   0   8      343.07      315.72     14.22 o
   5   0   8       82.96      107.33     16.14 o
   6   0   8      207.76      205.44     14.56 o
   7   0   8      178.01      168.01     14.90 o
   8   0   8        6.62        3.34      7.77 o
   9   0   8      408.51      406.62     23.46 o
 -10   1   8        0.63        3.52     13.35 o
  -9   1   8      224.38      175.57     25.07 o
  -8   1   8      237.28      204.92     25.27 o
  -7   1   8      811.46      729.71     42.22 o
  -6   1   8      596.88      559.13     36.01 o
  -5   1   8     2232.04     2177.91     54.40 o
  -4   1   8      404.00      389.75     10.20 o
  -3   1   8     1285.32     1319.85     25.03 o
  -2   1   8      376.80      404.34     14.35 o
  -1   1   8       17.51       19.11      5.83 o
   0   1   8      466.96      499.17     17.83 o
   1   1   8      594.89      567.11     18.55 o
   2   1   8      184.80      188.51     11.16 o
   3   1   8     1782.15     1752.33     51.38 o
   4   1   8       10.50        5.79      4.96 o
   5   1   8     1342.94     1402.18     41.82 o
   6   1   8       22.10       19.51      8.89 o
   7   1   8      530.20      540.43     30.71 o
   8   1   8        2.97        2.25      8.19 o
   9   1   8      461.79      442.91     34.94 o
 -10   2   8      433.18      419.63     34.65 o
  -9   2   8     1394.48     1363.31     63.60 o
  -8   2   8     1074.88     1044.85     53.47 o
  -7   2   8      997.56     1030.02     51.64 o
  -6   2   8      282.12      223.59     25.24 o
  -5   2   8      104.20       87.89      9.69 o
  -4   2   8     1088.83      995.05     30.73 o
  -3   2   8      621.76      592.89     14.70 o
  -2   2   8      586.82      595.39     18.30 o
  -1   2   8       11.81       -0.04      3.86 o
   0   2   8      432.54      462.56     16.83 o
   1   2   8     1989.28     1862.19     41.38 o
   2   2   8      295.66      267.41     16.46 o
   3   2   8     2127.04     2142.11     76.68 o
   4   2   8      157.16      178.71     13.79 o
   5   2   8     1150.90     1053.03     35.59 o
   6   2   8     1074.75     1137.65     50.27 o
   7   2   8      121.50      111.02     11.98 o
   8   2   8     1280.05     1296.18     57.66 o
   9   2   8        0.60       -3.38      8.75 o
 -11   3   8      586.96      504.35     38.89 o
 -10   3   8      592.67      576.24     39.68 o
  -9   3   8      150.47      134.67     22.65 o
  -8   3   8      291.45      323.50     29.30 o
  -7   3   8       25.05       23.51     13.48 o
  -6   3   8      713.40      659.66     38.47 o
  -5   3   8     1510.49     1520.34     81.44 o
  -4   3   8      141.29      122.95      5.57 o
  -3   3   8     1528.15     1615.99     34.86 o
  -2   3   8        2.40        2.00      4.06 o
  -1   3   8     2718.18     2668.29     54.17 o
   0   3   8      700.18      657.59     21.04 o
   1   3   8     2033.38     2113.20     46.29 o
   2   3   8      938.37      946.67     26.91 o
   3   3   8      320.14      318.25     20.40 o
   4   3   8      982.92     1035.90     35.80 o
   5   3   8       90.82       95.46     10.80 o
   6   3   8     1506.89     1476.71     62.01 o
   7   3   8      925.52      900.39     45.77 o
   8   3   8      163.44      154.36     17.44 o
 -11   4   8       88.59       97.17     21.31 o
 -10   4   8      424.41      361.10     32.03 o
  -9   4   8      108.18       97.24     19.77 o
  -8   4   8      642.55      578.59     37.78 o
  -7   4   8      505.60      472.63     33.42 o
  -6   4   8      254.12      214.43     25.02 o
  -5   4   8     1969.68     1994.90     79.13 o
  -4   4   8      328.67      367.13     10.25 o
  -3   4   8      818.97      828.69     37.80 o
  -2   4   8     3140.37     3212.65     62.71 o
  -1   4   8       93.16      104.64     13.96 o
   0   4   8     6295.40     6304.83     98.06 o
   1   4   8      267.08      278.07     15.35 o
   2   4   8     1021.39     1000.18     33.30 o
   3   4   8      101.56      101.81     10.66 o
   4   4   8      250.67      233.30     19.13 o
   5   4   8     1207.21     1264.04     56.55 o
   6   4   8       35.44       36.40     11.95 o
   7   4   8      459.15      429.95     32.35 o
   8   4   8      264.22      255.06     22.30 o
 -11   5   8      364.84      396.67     34.71 o
 -10   5   8        5.04       16.87     14.75 o
  -9   5   8      741.85      774.77     45.46 o
  -8   5   8       85.88       92.24     19.58 o
  -7   5   8     1665.46     1673.26     71.31 o
  -6   5   8      204.06      197.08     24.46 o
  -5   5   8      652.61      649.33     38.80 o
  -4   5   8      648.38      663.03     25.12 o
  -3   5   8      129.93      113.94      9.51 o
  -2   5   8     2722.53     2722.14     56.14 o
  -1   5   8     2444.12     2550.61     54.47 o
   0   5   8      630.87      581.61     21.37 o
   1   5   8     1945.95     2062.47     47.19 o
   2   5   8        3.36        2.76      7.20 o
   3   5   8     2041.26     2094.46     80.70 o
   4   5   8      339.55      318.39     21.30 o
   5   5   8      138.84      165.85     21.81 o
   6   5   8      710.95      717.19     42.74 o
   7   5   8      144.59      150.39     17.70 o
 -11   6   8      293.92      252.48     29.94 o
 -10   6   8      608.47      651.11     42.58 o
  -9   6   8       26.83       22.89     15.39 o
  -8   6   8     1659.63     1684.77     72.84 o
  -7   6   8        4.04       -3.85     11.79 o
  -6   6   8     1390.52     1479.74     66.19 o
  -5   6   8       44.81       19.25     13.36 o
  -4   6   8     1267.84     1232.64     34.76 o
  -3   6   8      783.41      815.50     38.45 o
  -2   6   8       35.65       21.99      8.47 o
  -1   6   8     1049.78     1169.30     32.37 o
   0   6   8      348.18      413.18     18.88 o
   1   6   8     1615.35     1647.35     41.50 o
   2   6   8     2739.30     2791.39     73.07 o
   3   6   8       73.78       65.31     12.25 o
   4   6   8     2107.74     2302.82     91.36 o
   5   6   8      238.28      273.14     30.23 o
   6   6   8      616.09      580.55     40.68 o
 -10   7   8      983.90     1019.58     56.05 o
  -9   7   8      405.12      388.17     33.77 o
  -8   7   8      894.18      870.50     49.93 o
  -7   7   8      820.44      861.64     49.37 o
  -6   7   8      194.55      178.51     25.00 o
  -5   7   8     2252.96     2325.13     92.42 o
  -4   7   8      152.98      167.73     24.68 o
  -3   7   8     1008.78     1128.92     30.70 o
  -2   7   8      611.70      688.46     33.98 o
  -1   7   8      118.56      123.47     13.60 o
   0   7   8     2988.25     3119.20    108.41 o
   1   7   8      400.19      409.12     32.34 o
   2   7   8     2300.52     2418.43     94.44 o
   3   7   8      786.22      770.74     45.69 o
   4   7   8      289.77      317.57     33.15 o
   5   7   8      916.11      861.47     50.86 o
 -10   8   8      337.44      394.24     38.64 o
  -9   8   8      511.42      608.07     43.30 o
  -8   8   8      122.38       93.13     22.09 o
  -7   8   8      852.81      928.03     56.74 o
  -6   8   8     1500.09     1624.72     46.72 o
  -5   8   8      419.89      454.80     37.25 o
  -4   8   8     2011.09     2037.02     54.02 o
  -3   8   8      152.86      153.66     28.19 o
  -2   8   8     1334.92     1388.48     46.65 o
  -1   8   8     1302.27     1202.67     35.37 o
   0   8   8      708.58      701.82     26.20 o
   1   8   8     2575.59     2533.02     84.78 o
   2   8   8        6.24        3.14      8.92 o
   3   8   8     1627.69     1631.20     75.77 o
   4   8   8      107.12      108.52     21.97 o
 -10   9   8      417.35      406.76     42.03 o
  -9   9   8       55.31       24.10     19.47 o
  -8   9   8      735.71      798.61     30.69 o
  -7   9   8      134.26      190.87     16.36 o
  -6   9   8      857.47      942.88     33.44 o
  -5   9   8     1276.73     1293.60     67.18 o
  -4   9   8      417.91      357.04     20.78 o
  -3   9   8     1873.56     1883.75     57.45 o
  -2   9   8       94.49      113.23     16.99 o
  -1   9   8     1988.74     1979.20     89.88 o
   0   9   8      282.37      249.41     18.75 o
   1   9   8      840.29      859.14    111.30 o
   2   9   8      762.72      711.53     35.51 o
   3   9   8      206.47      204.82     59.88 o
  -9  10   8      693.74      763.52     53.67 o
  -8  10   8       64.65       65.99     16.01 o
  -7  10   8     1266.22     1455.95     45.92 o
  -6  10   8       41.03       49.14     14.09 o
  -5  10   8     2097.64     2209.65     61.09 o
  -4  10   8      143.66      129.58     23.69 o
  -3  10   8      746.34      661.15     32.36 o
  -2  10   8      450.74      439.18     29.68 o
  -1  10   8      158.41      121.59     18.52 o
   0  10   8     1094.06     1019.20     64.42 o
   1  10   8       98.39       72.24     15.39 o
   2  10   8      300.67      281.59     26.58 o
  -8  11   8        1.25       -0.61      7.49 o
  -7  11   8      669.40      714.15     30.91 o
  -6  11   8      650.57      723.62     30.85 o
  -5  11   8       20.79       42.60     10.40 o
  -4  11   8     1100.92     1021.04     61.82 o
  -3  11   8        7.33      -11.01     11.63 o
  -2  11   8     1095.89     1131.91     51.78 o
  -1  11   8      135.12       73.95     24.75 o
   0  11   8       57.94       18.86     19.52 o
   1  11   8      167.55      132.27     31.50 o
  -7  12   8        5.16        5.72      8.57 o
  -6  12   8      484.45      538.62     46.27 o
  -5  12   8      156.12      134.42     26.99 o
  -4  12   8      132.07      136.97     29.63 o
  -3  12   8      267.05      239.46     23.77 o
  -2  12   8       57.76       55.58     16.89 o
   4 -12   9        8.85        2.01      8.47 o
   0 -11   9      108.85      105.83     18.87 o
   1 -11   9       77.31       83.85     17.37 o
   2 -11   9       32.37       27.55      9.43 o
   3 -11   9      229.63      190.98     17.23 o
   4 -11   9      288.03      295.88     20.02 o
   5 -11   9      334.77      386.28     22.38 o
   6 -11   9      519.25      548.63     26.71 o
   7 -11   9       46.51       57.77     11.95 o
  -2 -10   9        3.56       10.82     10.33 o
  -1 -10   9      381.02      401.88     29.05 o
   0 -10   9      368.67      360.23     28.18 o
   1 -10   9      439.03      431.65     22.49 o
   2 -10   9      987.36      994.57     35.66 o
   3 -10   9       63.44       71.48     13.79 o
   4 -10   9      365.16      411.03     22.10 o
   5 -10   9       29.42       28.19      9.36 o
   6 -10   9      667.46      673.01     35.43 o
   7 -10   9      175.80      173.44     16.84 o
   8 -10   9      678.96      680.30     39.06 o
  -3  -9   9      293.95      272.95     18.22 o
  -2  -9   9      925.49     1018.43     37.66 o
  -1  -9   9      172.08      182.62     23.06 o
   0  -9   9     2085.39     2153.58     58.26 o
   1  -9   9       21.35       14.36      7.67 o
   2  -9   9      949.64      987.01     37.34 o
   3  -9   9      411.80      419.81     21.66 o
   4  -9   9      315.01      305.99     19.61 o
   5  -9   9      833.54      849.85     32.26 o
   6  -9   9      206.11      215.73     35.75 o
   7  -9   9      849.91      869.82     73.12 o
   8  -9   9        1.25       -3.93      9.73 o
   9  -9   9      487.58      527.24     33.16 o
  -4  -8   9      286.12      305.67     40.68 o
  -3  -8   9        3.30        3.95      8.65 o
  -2  -8   9     1082.83     1190.59     40.72 o
  -1  -8   9      502.96      519.36     20.07 o
   0  -8   9     1287.89     1297.56     34.34 o
   1  -8   9      943.81     1002.15     29.16 o
   2  -8   9      551.29      487.34     22.49 o
   3  -8   9     1901.74     1907.92     59.49 o
   4  -8   9       89.35       67.37     12.39 o
   5  -8   9     1194.71     1207.49     39.49 o
   6  -8   9      676.09      658.51     27.60 o
   7  -8   9      184.04      196.64     17.28 o
   8  -8   9      819.89      850.70     42.19 o
   9  -8   9        0.03       -4.02      8.82 o
  -5  -7   9       26.10       37.92     20.30 o
  -4  -7   9      362.92      386.29     18.63 o
  -3  -7   9     1403.19     1482.85     77.50 o
  -2  -7   9      337.39      303.44     28.64 o
  -1  -7   9     1579.60     1679.92     40.16 o
   0  -7   9      167.31      144.46     11.73 o
   1  -7   9     1468.36     1466.21     39.62 o
   2  -7   9      447.19      422.10     17.65 o
   3  -7   9     1029.43     1071.71     35.22 o
   4  -7   9     1578.51     1561.03     45.71 o
   5  -7   9       10.58        7.31      6.12 o
   6  -7   9      766.92      722.35     28.69 o
   7  -7   9      342.58      324.43     19.78 o
   8  -7   9      253.05      246.41     21.31 o
   9  -7   9      590.87      603.91     33.53 o
  -6  -6   9      270.41      233.04     33.76 o
  -5  -6   9     1032.18     1012.14     61.66 o
  -4  -6   9        0.04        7.13      7.18 o
  -3  -6   9     1710.14     1723.48     49.13 o
  -2  -6   9      593.59      612.83     20.31 o
  -1  -6   9      343.69      376.79     15.95 o
   0  -6   9     1213.09     1198.42     31.33 o
   1  -6   9      606.33      605.34     20.72 o
   2  -6   9     3016.62     2981.88     60.80 o
   3  -6   9        0.70        1.26      4.95 o
   4  -6   9      267.49      249.48     16.29 o
   5  -6   9       40.30       38.54      9.06 o
   6  -6   9       58.79       43.62      9.25 o
   7  -6   9     1178.53     1178.99     39.19 o
   8  -6   9      290.94      284.31     21.91 o
   9  -6   9      413.87      407.92     26.62 o
  10  -6   9      346.74      376.23     26.12 o
  -7  -5   9      653.40      688.41     51.90 o
  -6  -5   9       60.71       75.43     21.82 o
  -5  -5   9      849.10      960.35     58.38 o
  -4  -5   9     1200.12     1217.30     35.84 o
  -3  -5   9      188.91      161.04     13.59 o
  -2  -5   9     1507.02     1588.81     36.97 o
  -1  -5   9      125.37       94.80      8.77 o
   0  -5   9     2743.47     2920.47     59.03 o
   1  -5   9      515.56      587.27     20.05 o
   2  -5   9      261.04      257.21     13.78 o
   3  -5   9      724.47      723.82     25.22 o
   4  -5   9       10.21        3.59      5.40 o
   5  -5   9     1456.88     1405.26     42.67 o
   6  -5   9      726.18      717.38     28.15 o
   7  -5   9      312.96      286.42     17.95 o
   8  -5   9      927.62      924.77     41.57 o
   9  -5   9        7.99       -3.98      8.00 o
  10  -5   9      802.64      876.00     41.55 o
  -8  -4   9      721.14      674.09     51.20 o
  -7  -4   9      159.72      156.28     28.68 o
  -6  -4   9     1613.53     1595.46     78.06 o
  -5  -4   9      126.04      105.78     22.12 o
  -4  -4   9     1166.34     1179.98     34.50 o
  -3  -4   9        5.84        3.90      4.33 o
  -2  -4   9      932.36      981.64     26.09 o
  -1  -4   9     1429.03     1488.62     34.86 o
   0  -4   9       61.31       67.49      9.14 o
   1  -4   9     2348.32     2309.88     48.86 o
   2  -4   9      933.01      939.37     30.68 o
   3  -4   9      665.10      662.69     25.45 o
   4  -4   9     2214.76     2198.58     57.97 o
   5  -4   9       56.47       34.28      8.61 o
   6  -4   9     2764.04     2731.88     69.88 o
   7  -4   9      257.95      236.44     16.08 o
   8  -4   9     1014.18      978.63     43.05 o
   9  -4   9      250.85      270.21     21.24 o
  10  -4   9      272.89      276.06     22.34 o
  -8  -3   9     1355.42     1332.02     71.47 o
  -7  -3   9      200.20      194.55     29.24 o
  -6  -3   9      316.59      342.37     35.77 o
  -5  -3   9      630.22      581.66     41.87 o
  -4  -3   9        0.86       -0.39      4.34 o
  -3  -3   9     2058.03     2096.01     43.62 o
  -2  -3   9      699.94      707.57     20.79 o
  -1  -3   9     1621.04     1646.77     37.24 o
   0  -3   9     2520.71     2530.04     66.04 o
   1  -3   9      266.00      270.80     13.54 o
   2  -3   9     2471.64     2447.70     50.94 o
   3  -3   9       21.46       22.46      6.10 o
   4  -3   9     1540.96     1498.27     43.93 o
   5  -3   9      975.46      905.51     31.64 o
   6  -3   9      473.25      454.48     21.80 o
   7  -3   9     1444.61     1427.50     46.02 o
   8  -3   9       81.17       59.31     12.91 o
   9  -3   9      656.23      695.64     35.10 o
  10  -3   9       34.48       35.98     10.67 o
  -9  -2   9      638.89      606.56     48.37 o
  -8  -2   9        4.92        2.65     14.31 o
  -7  -2   9      785.26      794.68     50.42 o
  -6  -2   9      369.53      355.47     35.57 o
  -5  -2   9      748.96      705.73     44.75 o
  -4  -2   9     2154.53     2214.43     53.94 o
  -3  -2   9       69.50       64.87      9.11 o
  -2  -2   9     3683.47     3910.66     72.86 o
  -1  -2   9       19.49       19.91      5.15 o
   0  -2   9     2654.47     2695.78     54.38 o
   1  -2   9      288.33      258.31     16.87 o
   2  -2   9      877.50      875.22     24.87 o
   3  -2   9     1524.88     1479.46     35.13 o
   4  -2   9      176.61      175.83     13.72 o
   5  -2   9     1392.79     1414.32     91.40 o
   6  -2   9       87.20       88.68     11.51 o
   7  -2   9      100.31      108.87     29.37 o
   8  -2   9      689.41      803.02     38.40 o
   9  -2   9       14.38        4.29      9.60 o
  -9  -1   9      378.47      321.07     35.58 o
  -8  -1   9      707.27      669.84     46.00 o
  -7  -1   9      168.44      151.31     24.10 o
  -6  -1   9     1772.97     1779.55     78.05 o
  -5  -1   9        3.98       16.83     13.05 o
  -4  -1   9     1691.78     1815.39     37.16 o
  -3  -1   9      532.04      538.21     27.18 o
  -2  -1   9      428.80      481.99     16.49 o
  -1  -1   9     1450.99     1444.15     33.58 o
   0  -1   9      305.69      312.55     14.11 o
   1  -1   9     2159.00     2050.85     44.43 o
   2  -1   9       23.35       16.25      5.32 o
   3  -1   9      685.82      617.76     20.28 o
   4  -1   9      292.50      260.15     16.28 o
   5  -1   9       21.43       12.77     11.88 o
   6  -1   9     1019.22     1072.74     35.78 o
   7  -1   9      645.71      670.23     27.85 o
   8  -1   9      380.51      396.01     26.03 o
   9  -1   9      295.62      309.79     24.46 o
  -9   0   9        5.76        2.03     14.11 o
  -8   0   9     1346.27     1268.61     64.12 o
  -7   0   9      140.90      118.15     22.09 o
  -6   0   9      920.02      838.69     47.85 o
  -5   0   9     1693.11     1713.37     73.40 o
  -4   0   9      291.75      299.01     11.29 o
  -3   0   9     2706.11     2781.90     53.68 o
  -2   0   9       33.27       36.27      5.86 o
  -1   0   9       10.52       15.85      4.48 o
   0   0   9        1.21       -0.83      4.11 o
   1   0   9       75.45       79.61     11.69 o
   2   0   9      868.55      807.05     23.84 o
   3   0   9      254.56      216.08     12.46 o
   4   0   9      369.29      335.86     60.99 o
   5   0   9      324.71      346.19     19.60 o
   6   0   9      224.60      209.78     15.67 o
   7   0   9      824.33      799.62     31.44 o
   8   0   9       95.46       76.53     14.33 o
   9   0   9      505.29      463.81     31.09 o
 -10   1   9      412.80      351.41     38.03 o
  -9   1   9      549.06      516.88     40.35 o
  -8   1   9      172.54      135.77     23.19 o
  -7   1   9     1926.76     1870.40     80.11 o
  -6   1   9      126.70      132.12     22.06 o
  -5   1   9     2419.15     2387.29     92.37 o
  -4   1   9       54.90       47.37      8.41 o
  -3   1   9       31.16       28.48      6.38 o
  -2   1   9      107.12      106.73      8.85 o
  -1   1   9      480.61      473.00     16.90 o
   0   1   9      969.53      991.17     26.88 o
   1   1   9      408.95      374.31     16.06 o
   2   1   9        9.40       11.31      5.61 o
   3   1   9      129.89      132.61     13.86 o
   4   1   9       35.77       37.10      9.90 o
   5   1   9      632.73      668.87     27.79 o
   6   1   9        6.22        5.40     10.07 o
   7   1   9      763.69      780.28     31.66 o
   8   1   9      136.46      116.99     18.31 o
   9   1   9      286.19      303.96     26.87 o
 -10   2   9       27.51       -8.87     14.78 o
  -9   2   9      663.64      632.28     43.96 o
  -8   2   9        1.73       -0.47     12.14 o
  -7   2   9      219.37      187.62     26.05 o
  -6   2   9      125.97      124.68     20.69 o
  -5   2   9        6.80      -11.32      9.86 o
  -4   2   9      351.10      340.41     11.90 o
  -3   2   9      242.19      244.12     11.57 o
  -2   2   9      413.11      418.93     15.72 o
  -1   2   9      715.33      759.15     22.84 o
   0   2   9      220.04      236.22     13.17 o
   1   2   9     2120.89     2098.04     46.65 o
   2   2   9      599.27      591.52     27.41 o
   3   2   9      355.73      348.87     16.34 o
   4   2   9      106.20       93.50     12.39 o
   5   2   9      741.47      743.30     30.13 o
   6   2   9      373.13      387.48     30.25 o
   7   2   9       56.56       52.16      9.49 o
   8   2   9      226.96      231.12     25.32 o
 -10   3   9       88.04       86.70     21.04 o
  -9   3   9       21.22       22.28     16.24 o
  -8   3   9      658.79      720.91     44.60 o
  -7   3   9       14.72       13.44     14.05 o
  -6   3   9      275.10      234.47     26.95 o
  -5   3   9       35.49       21.74     12.87 o
  -4   3   9       59.30       61.28      5.35 o
  -3   3   9      439.57      452.75     15.97 o
  -2   3   9       11.32       15.22      5.49 o
  -1   3   9     2358.44     2351.28     50.25 o
   0   3   9     1650.24     1589.94     38.43 o
   1   3   9      330.79      317.23     15.56 o
   2   3   9     1136.60     1145.11     31.73 o
   3   3   9     1084.58     1002.11     52.84 o
   4   3   9     1188.81     1235.98     42.21 o
   5   3   9      170.18      166.05     13.10 o
   6   3   9      124.09      137.99     16.63 o
   7   3   9        1.17        3.30      9.29 o
   8   3   9      191.98      194.23     24.49 o
 -10   4   9      264.64      202.49     27.43 o
  -9   4   9      503.54      486.22     37.70 o
  -8   4   9       51.95       60.38     18.11 o
  -7   4   9      580.88      580.34     39.75 o
  -6   4   9       67.28       61.87     17.23 o
  -5   4   9      745.89      812.19     45.96 o
  -4   4   9      156.06      150.21      9.11 o
  -3   4   9      635.94      694.23     25.43 o
  -2   4   9      534.49      547.26     16.30 o
  -1   4   9        1.69       -2.31      3.44 o
   0   4   9      586.23      573.11     17.65 o
   1   4   9       95.97       85.54      8.39 o
   2   4   9     1174.96     1168.19     40.56 o
   3   4   9       68.67       59.11     11.63 o
   4   4   9      775.23      849.92     34.21 o
   5   4   9      352.84      351.51     22.92 o
   6   4   9      106.81      102.14     34.03 o
   7   4   9      475.79      473.83     35.14 o
 -10   5   9       34.87        4.42     15.76 o
  -9   5   9      171.46      189.73     27.77 o
  -8   5   9      128.70      120.56     22.56 o
  -7   5   9      378.73      409.67     34.68 o
  -6   5   9      441.31      401.11     32.23 o
  -5   5   9     1337.81     1421.27     65.37 o
  -4   5   9      910.54      923.33     28.81 o
  -3   5   9      515.21      502.09     25.94 o
  -2   5   9      222.99      230.27     13.96 o
  -1   5   9       33.10       23.30      6.41 o
   0   5   9      169.80      171.45     13.82 o
   1   5   9      190.97      198.02     14.73 o
   2   5   9      263.59      258.70     17.35 o
   3   5   9      971.25     1032.22    102.85 o
   4   5   9        0.15        0.54      7.97 o
   5   5   9      971.77      957.58     39.06 o
   6   5   9       69.57       63.27     13.83 o
 -10   6   9        7.12       -6.77     14.42 o
  -9   6   9       17.81       18.99     15.72 o
  -8   6   9       42.35       50.30     17.90 o
  -7   6   9      774.30      768.79     47.10 o
  -6   6   9     1198.79     1148.43     58.72 o
  -5   6   9      488.00      504.57     36.68 o
  -4   6   9      718.95      716.76     25.49 o
  -3   6   9       27.90       25.00      7.06 o
  -2   6   9      254.84      309.37     16.80 o
  -1   6   9      860.85      859.32     27.80 o
   0   6   9       92.66       98.15     11.36 o
   1   6   9     1565.16     1596.13     46.61 o
   2   6   9      191.92      161.21     21.83 o
   3   6   9      974.06      995.78     39.64 o
   4   6   9      351.74      326.19     29.39 o
   5   6   9      832.63      789.89     47.67 o
   6   6   9      335.90      317.31     41.86 o
 -10   7   9      187.34      199.20     30.34 o
  -9   7   9      333.25      292.26     33.53 o
  -8   7   9      408.56      398.03     38.95 o
  -7   7   9       11.67       -3.11     13.37 o
  -6   7   9      357.51      363.89     36.25 o
  -5   7   9      450.00      418.05     35.70 o
  -4   7   9      161.30      189.08     20.56 o
  -3   7   9     1250.35     1267.36     42.61 o
  -2   7   9      124.00      128.92     12.50 o
  -1   7   9     1915.28     1941.81     48.01 o
   0   7   9      495.49      487.05     21.98 o
   1   7   9      689.42      702.19     26.77 o
   2   7   9     1450.01     1370.53     97.83 o
   3   7   9      230.86      202.99     21.02 o
   4   7   9     1535.56     1536.56     72.99 o
   5   7   9        9.54       17.98     11.36 o
 -10   8   9      424.47      523.56     43.80 o
  -9   8   9      304.27      277.70     34.43 o
  -8   8   9      210.12      218.91     30.93 o
  -7   8   9      686.15      693.74     47.27 o
  -6   8   9       17.15        5.17     15.69 o
  -5   8   9      986.79     1061.66     59.94 o
  -4   8   9      125.34      108.53     13.01 o
  -3   8   9     1291.53     1271.08     44.18 o
  -2   8   9     1225.18     1178.36     44.41 o
  -1   8   9      662.56      615.60     38.13 o
   0   8   9     2975.56     2971.68     67.05 o
   1   8   9       98.08       76.60     14.78 o
   2   8   9     1168.76     1094.56     97.36 o
   3   8   9      641.99      605.13     45.00 o
   4   8   9      458.00      432.37     36.42 o
  -9   9   9      683.21      762.65     53.51 o
  -8   9   9        7.68       -2.83     17.28 o
  -7   9   9      523.52      553.66     45.05 o
  -6   9   9      778.45      794.24     52.80 o
  -5   9   9       74.70       82.32     23.38 o
  -4   9   9     1972.27     2027.11     56.38 o
  -3   9   9        0.86        5.75     10.75 o
  -2   9   9     3610.45     3368.02     94.94 o
  -1   9   9     1170.25     1012.00     43.37 o
   0   9   9      519.74      404.52     46.12 o
   1   9   9     1407.47     1417.33     69.87 o
   2   9   9        4.50        2.19     10.99 o
   3   9   9     2027.00     1977.99     90.15 o
  -8  10   9      907.88     1117.45     66.57 o
  -7  10   9        1.92      -12.51     18.27 o
  -6  10   9      843.00      718.50     52.18 o
  -5  10   9      325.42      298.25     37.47 o
  -4  10   9      449.04      386.76     31.77 o
  -3  10   9     1883.81     1852.54     59.71 o
  -2  10   9        2.05        2.82     12.00 o
  -1  10   9     2563.19     2490.96    165.31 o
   0  10   9      201.62      136.69     31.79 o
   1  10   9     1628.77     1366.06     80.14 o
  -7  11   9      767.51      846.83     59.91 o
  -6  11   9        9.22       -3.33     21.72 o
  -5  11   9     1514.72     1540.16     82.37 o
  -4  11   9       41.79       76.43     25.17 o
  -3  11   9     1266.53     1323.52     49.46 o
  -2  11   9      461.93      390.99     31.87 o
  -1  11   9       87.84       74.12     26.81 o
   2 -11  10        2.42        2.83      8.47 o
   3 -11  10      313.55      319.08     22.63 o
   4 -11  10       76.56       72.75     12.87 o
   5 -11  10      162.38      151.26     16.89 o
  -1 -10  10      192.91      237.79     25.81 o
   0 -10  10       12.48       -2.94      8.60 o
   1 -10  10      364.05      391.74     21.77 o
   2 -10  10       27.29       29.86      9.12 o
   3 -10  10       95.15      107.16     13.41 o
   4 -10  10       38.07       22.57      8.70 o
   5 -10  10       68.46       83.39     12.99 o
   6 -10  10      236.97      238.15     24.66 o
   7 -10  10        0.95       -8.37      8.15 o
  -2  -9  10        2.44       -2.23      7.90 o
  -1  -9  10      131.59      153.85     20.13 o
   0  -9  10      137.60      113.17     18.47 o
   1  -9  10        0.26        2.02      6.79 o
   2  -9  10      568.38      545.87     25.02 o
   3  -9  10       13.12       -4.12      6.21 o
   4  -9  10      647.23      734.39     31.26 o
   5  -9  10        2.43       -3.44      6.61 o
   6  -9  10      397.11      443.92     23.86 o
   7  -9  10      358.38      381.20     23.17 o
   8  -9  10       94.06       82.68     17.41 o
  -4  -8  10       31.02       31.13     22.54 o
  -3  -8  10      170.27      181.71     16.01 o
  -2  -8  10      417.07      426.86     23.86 o
  -1  -8  10      180.55      118.58     20.45 o
   0  -8  10     1017.15      978.70     34.02 o
   1  -8  10      493.86      518.22     23.71 o
   2  -8  10      830.89      814.90     30.82 o
   3  -8  10      155.02      132.59     14.17 o
   4  -8  10      156.11      164.13     15.50 o
   5  -8  10      177.80      188.87     16.93 o
   6  -8  10       58.30       58.69     10.70 o
   7  -8  10      616.28      619.50     28.41 o
   8  -8  10       36.48       49.36     13.77 o
  -5  -7  10       83.50       44.77     22.37 o
  -4  -7  10      412.70      420.32     46.36 o
  -3  -7  10       29.48       19.85      7.76 o
  -2  -7  10      435.35      448.06     29.35 o
  -1  -7  10      445.43      431.39     18.51 o
   0  -7  10      285.33      269.05     14.90 o
   1  -7  10      916.61      902.57     32.01 o
   2  -7  10       14.20        7.73     10.53 o
   3  -7  10      632.48      631.88     26.49 o
   4  -7  10       20.12       17.60     10.52 o
   5  -7  10     1030.41     1002.44     81.08 o
   6  -7  10      242.89      237.88     17.41 o
   7  -7  10       10.03       13.69      7.89 o
   8  -7  10       72.54       77.80     15.14 o
   9  -7  10       38.88       41.63     12.99 o
  -5  -6  10       16.68        7.47     18.09 o
  -4  -6  10      309.43      335.53     17.48 o
  -3  -6  10      266.26      253.41     19.79 o
  -2  -6  10      114.67       94.20     12.12 o
  -1  -6  10      978.87      977.60     51.54 o
   0  -6  10       18.65        7.65      5.45 o
   1  -6  10     1087.42     1042.67     37.80 o
   2  -6  10      253.67      276.25     17.42 o
   3  -6  10      145.89      171.78     15.01 o
   4  -6  10     1189.61     1205.91     39.26 o
   5  -6  10      228.70      216.36     16.42 o
   6  -6  10      923.68      866.79     84.39 o
   7  -6  10      583.02      524.84     25.97 o
   8  -6  10      328.35      295.00     23.26 o
   9  -6  10      354.35      337.89     25.08 o
  -6  -5  10      180.41      127.72     26.60 o
  -5  -5  10      510.81      475.56     42.21 o
  -4  -5  10       43.66       33.17      7.36 o
  -3  -5  10     1166.35     1167.89     37.53 o
  -2  -5  10      210.38      213.14     14.11 o
  -1  -5  10      902.23      936.93     26.78 o
   0  -5  10      710.51      769.19     24.09 o
   1  -5  10        3.81        2.27      4.73 o
   2  -5  10     1449.67     1473.86     37.07 o
   3  -5  10      527.40      487.17     22.44 o
   4  -5  10      738.37      696.69     27.88 o
   5  -5  10     1346.64     1278.34     41.08 o
   6  -5  10        0.51       -1.83      6.79 o
   7  -5  10      880.69      838.83     32.70 o
   8  -5  10        6.91        7.90      8.55 o
   9  -5  10     1082.69     1085.93     48.80 o
  -7  -4  10      549.24      452.28     45.79 o
  -6  -4  10       28.65       17.72     17.87 o
  -5  -4  10      486.39      490.95     41.79 o
  -4  -4  10      774.35      756.96     26.23 o
  -3  -4  10       91.23       79.32     10.45 o
  -2  -4  10      997.67     1103.62     29.02 o
  -1  -4  10      480.25      467.14     17.72 o
   0  -4  10     2643.80     2733.91     56.85 o
   1  -4  10     2098.88     2040.00     45.62 o
   2  -4  10      596.76      592.11     20.69 o
   3  -4  10     1679.60     1647.53     67.08 o
   4  -4  10        0.05       -5.87      5.58 o
   5  -4  10     1005.07      934.12     33.49 o
   6  -4  10      469.29      430.35     22.98 o
   7  -4  10      207.55      181.17     18.25 o
   8  -4  10     1489.93     1494.90     59.82 o
   9  -4  10       14.77        5.79      9.75 o
  -8  -3  10      171.47      137.52     28.39 o
  -7  -3  10      122.14      102.52     24.47 o
  -6  -3  10      773.80      740.47     51.07 o
  -5  -3  10      215.66      136.11     24.86 o
  -4  -3  10      287.55      286.24     21.68 o
  -3  -3  10      488.95      463.35     20.75 o
  -2  -3  10      304.83      298.61     19.09 o
  -1  -3  10     2919.42     3074.46     61.49 o
   0  -3  10       90.84       74.37      8.80 o
   1  -3  10     3873.03     3806.86     73.77 o
   2  -3  10      707.96      661.25     22.00 o
   3  -3  10     1853.83     1781.69     97.52 o
   4  -3  10     1313.34     1266.81     61.62 o
   5  -3  10       42.83       34.21     22.11 o
   6  -3  10     1949.44     2010.83     57.26 o
   7  -3  10      609.53      570.96     60.74 o
   8  -3  10      636.98      646.59     34.70 o
   9  -3  10      652.50      636.60     35.55 o
  -8  -2  10      424.53      365.63     40.01 o
  -7  -2  10      648.10      624.12     45.94 o
  -6  -2  10      261.80      240.82     31.56 o
  -5  -2  10      929.44      931.86     53.98 o
  -4  -2  10       20.04       23.82      6.06 o
  -3  -2  10     1599.01     1685.93     37.66 o
  -2  -2  10      420.93      415.41     16.04 o
  -1  -2  10      829.63      831.53     24.16 o
   0  -2  10     2883.05     2811.61     57.42 o
   1  -2  10        0.97       -9.46      4.73 o
   2  -2  10     3510.96     3397.02     84.63 o
   3  -2  10       18.42       10.80      6.81 o
   4  -2  10     2310.07     2229.58    137.09 o
   5  -2  10      413.77      317.15     39.57 o
   6  -2  10       19.72        5.99      6.72 o
   7  -2  10      910.67      922.50     42.71 o
   8  -2  10      581.92      599.31     33.99 o
   9  -2  10      764.03      713.47     38.88 o
  -8  -1  10       60.19       14.22     16.09 o
  -7  -1  10      963.20      902.81     54.84 o
  -6  -1  10      581.54      573.79     42.02 o
  -5  -1  10     1482.31     1448.59     69.20 o
  -4  -1  10     1281.79     1334.35     37.13 o
  -3  -1  10      302.75      287.66     16.83 o
  -2  -1  10     2513.13     2554.58     80.44 o
  -1  -1  10      310.42      302.73     13.94 o
   0  -1  10     2178.42     2212.76     47.97 o
   1  -1  10      241.10      243.09     13.59 o
   2  -1  10      207.23      193.15     12.46 o
   3  -1  10      448.63      378.07     19.57 o
   4  -1  10      482.90      424.01     22.27 o
   5  -1  10     1484.46     1462.44     45.60 o
   6  -1  10     1192.12     1229.17     41.63 o
   7  -1  10      569.89      565.89     27.11 o
   8  -1  10      938.92      935.12     45.09 o
   9  -1  10       44.15       29.15     12.85 o
  -9   0  10      197.10      182.26     30.44 o
  -8   0  10      836.92      815.06     51.93 o
  -7   0  10       23.06       14.54     15.06 o
  -6   0  10     1858.04     1736.86     78.77 o
  -5   0  10       24.95        9.81     13.56 o
  -4   0  10     2483.18     2462.09     74.97 o
  -3   0  10      164.58      171.29     11.72 o
  -2   0  10     1082.05     1105.38     28.39 o
  -1   0  10      119.22      116.32     10.06 o
   0   0  10        2.67       -1.60      5.72 o
   1   0  10     1101.55     1068.76     29.30 o
   2   0  10     2278.02     2164.72     48.23 o
   3   0  10     1821.19     1774.69     51.86 o
   4   0  10     2607.81     2599.40     69.42 o
   5   0  10      512.25      488.09     24.59 o
   6   0  10     1345.45     1275.88     43.06 o
   7   0  10      107.78      117.24     14.79 o
   8   0  10      610.30      670.87     38.13 o
  -9   1  10       17.63       -5.62     15.29 o
  -8   1  10     1139.43     1113.71     61.47 o
  -7   1  10      164.72      157.95     25.42 o
  -6   1  10      817.43      742.35     46.74 o
  -5   1  10      601.08      584.60     39.90 o
  -4   1  10       69.98       55.04      7.83 o
  -3   1  10      897.94      902.10     24.20 o
  -2   1  10      307.46      300.45     14.26 o
  -1   1  10     2092.37     2244.19     48.48 o
   0   1  10     1725.05     1717.83     40.48 o
   1   1  10      286.96      296.16     15.61 o
   2   1  10     2910.51     2795.39     59.17 o
   3   1  10        9.22       10.37      6.94 o
   4   1  10     3930.09     4034.70     98.62 o
   5   1  10      540.39      552.41     26.60 o
   6   1  10      718.98      668.09     29.84 o
   7   1  10      253.00      224.40     19.65 o
   8   1  10      407.44      387.00     29.64 o
  -9   2  10      338.35      330.03     37.04 o
  -8   2  10       97.72      101.00     23.18 o
  -7   2  10     1008.84     1055.23     57.06 o
  -6   2  10     1158.14     1033.12     55.73 o
  -5   2  10     1868.77     1803.89     77.32 o
  -4   2  10     3013.21     2962.63    159.18 o
  -3   2  10      984.01     1035.78     27.01 o
  -2   2  10     1873.95     1898.02     42.47 o
  -1   2  10        7.49        3.03      4.89 o
   0   2  10     1519.34     1593.58     38.99 o
   1   2  10      375.49      370.30     17.49 o
   2   2  10     1613.94     1678.68     45.57 o
   3   2  10      497.18      500.01     37.62 o
   4   2  10      484.17      442.44     24.24 o
   5   2  10     1168.66     1176.08     90.45 o
   6   2  10       89.70       89.50     14.07 o
   7   2  10     1419.22     1448.03     39.37 o
  -9   3  10      439.59      447.35     38.34 o
  -8   3  10      783.92      704.83     46.26 o
  -7   3  10      450.00      417.14     34.76 o
  -6   3  10     3339.26     3120.34    116.88 o
  -5   3  10        2.53        4.93     13.24 o
  -4   3  10     3019.98     2980.49     69.96 o
  -3   3  10      372.90      337.89     14.97 o
  -2   3  10     2010.33     2033.18     45.37 o
  -1   3  10     1168.98     1190.33     31.98 o
   0   3  10      617.28      589.72     34.84 o
   1   3  10      566.99      601.05     31.39 o
   2   3  10       92.01       86.98     11.26 o
   3   3  10      441.83      501.65     41.06 o
   4   3  10       62.84       72.13     14.95 o
   5   3  10      400.79      416.04     19.16 o
   6   3  10      291.86      282.81     21.65 o
   7   3  10      162.23      161.17     45.13 o
 -10   4  10      602.22      512.49     42.19 o
  -9   4  10        8.21       -4.41     15.99 o
  -8   4  10      913.56      942.13     55.10 o
  -7   4  10       81.29       53.83     18.59 o
  -6   4  10     1714.86     1830.96     80.72 o
  -5   4  10      440.58      470.81     36.46 o
  -4   4  10      570.98      551.04     21.59 o
  -3   4  10     1407.27     1483.90     35.60 o
  -2   4  10       97.74       91.46      8.32 o
  -1   4  10     2546.14     2500.93     46.87 o
   0   4  10       54.34       38.61      6.74 o
   1   4  10      339.62      371.50     23.37 o
   2   4  10      108.24      113.00     11.14 o
   3   4  10        1.36        3.95      7.59 o
   4   4  10      427.57      440.19     46.06 o
   5   4  10       18.95       19.94      9.48 o
   6   4  10      395.89      379.84     45.37 o
  -9   5  10      237.84      233.02     32.11 o
  -8   5  10      716.13      653.49     46.63 o
  -7   5  10      917.84      996.53     55.60 o
  -6   5  10       75.81       79.44     20.96 o
  -5   5  10      757.80      738.11     46.39 o
  -4   5  10       17.41       12.21     13.31 o
  -3   5  10     1006.63     1012.89     56.09 o
  -2   5  10      130.53      152.88     12.75 o
  -1   5  10        3.28        3.67      6.18 o
   0   5  10      213.38      239.86     18.86 o
   1   5  10      118.09       90.57     11.48 o
   2   5  10      710.27      714.40     32.59 o
   3   5  10       96.59       73.15     13.37 o
   4   5  10      518.06      421.36     72.90 o
   5   5  10      135.57      122.89     17.50 o
   6   5  10       80.77       71.68     15.29 o
  -9   6  10     1303.23     1310.04     68.19 o
  -8   6  10        0.12      -11.22     15.28 o
  -7   6  10      870.03      926.35     55.04 o
  -6   6  10       67.04       63.37     19.27 o
  -5   6  10      349.44      317.80     33.58 o
  -4   6  10      198.84      208.03     14.82 o
  -3   6  10       28.78       32.82     22.67 o
  -2   6  10      162.31      191.68     14.85 o
  -1   6  10       11.11       -0.15      6.07 o
   0   6  10      179.72      177.76     27.06 o
   1   6  10      161.22      136.86     29.52 o
   2   6  10      114.42       84.69     14.58 o
   3   6  10      862.77      848.07     37.61 o
   4   6  10        0.29       -2.54     10.05 o
   5   6  10      854.21      837.16    119.13 o
  -9   7  10      290.73      341.63     37.45 o
  -8   7  10       52.80       75.82     22.21 o
  -7   7  10       47.30       48.49     18.48 o
  -6   7  10      646.16      632.51     45.29 o
  -5   7  10       19.13       -5.90     14.93 o
  -4   7  10      864.71      812.95     29.79 o
  -3   7  10       78.31       92.09     14.12 o
  -2   7  10      492.70      544.35     29.60 o
  -1   7  10      516.95      545.41     23.95 o
   0   7  10        4.82        8.22      7.68 o
   1   7  10      964.29      959.63     67.18 o
   2   7  10      155.95      179.59     28.47 o
   3   7  10      963.32      853.41     50.75 o
   4   7  10      259.73      227.27     24.25 o
  -9   8  10       23.07       19.43     22.78 o
  -8   8  10      292.69      229.37     33.08 o
  -7   8  10       57.11       25.03     18.97 o
  -6   8  10      193.69      237.80     34.17 o
  -5   8  10      602.10      574.67     45.90 o
  -4   8  10        5.51       -2.73      7.86 o
  -3   8  10     1586.07     1525.01     67.86 o
  -2   8  10       62.30       33.49     29.68 o
  -1   8  10     1807.68     1709.95     91.86 o
   0   8  10      278.72      283.95     56.31 o
   1   8  10      673.31      706.75     35.88 o
   2   8  10      289.97      266.33     38.86 o
   3   8  10      168.84      108.51     39.06 o
  -8   9  10      119.01      150.99     29.66 o
  -7   9  10      650.78      612.16     49.93 o
  -6   9  10       22.43       17.57     18.53 o
  -5   9  10      674.36      717.97     51.81 o
  -4   9  10       75.61       80.20     12.95 o
  -3   9  10      923.63      882.38     37.99 o
  -2   9  10      641.63      565.32     33.07 o
  -1   9  10       31.95        8.88     14.22 o
   0   9  10      549.91      507.13     53.17 o
   1   9  10       10.61       -5.56     20.65 o
   2   9  10     1146.75     1253.55     67.57 o
  -7  10  10      755.23      790.65     57.89 o
  -6  10  10       85.61       42.26     24.42 o
  -5  10  10      567.31      561.80     48.72 o
  -4  10  10      557.62      607.35     49.83 o
  -3  10  10       17.13       10.10     16.06 o
  -2  10  10      892.63      883.52     62.86 o
  -1  10  10      237.79      160.12     34.10 o
   0  10  10      780.98      707.27     59.04 o
  -5  11  10       16.61        7.92     20.62 o
  -4  11  10      773.52      832.48     60.21 o
  -3  11  10      559.09      551.27     32.71 o
   1 -10  11     1091.51     1089.40     56.03 o
   2 -10  11       17.41       17.53      8.85 o
   3 -10  11      425.22      392.84     22.73 o
   4 -10  11      144.72      149.50     16.50 o
   5 -10  11      273.17      262.57     35.50 o
  -1  -9  11     1053.71      980.44     49.02 o
   0  -9  11      157.15      133.39     20.15 o
   1  -9  11      485.89      509.78     24.92 o
   2  -9  11      534.58      511.40     24.96 o
   3  -9  11       91.65      102.02     13.38 o
   4  -9  11      438.37      424.08     23.20 o
   5  -9  11       61.55       42.54     10.69 o
   6  -9  11      158.61      155.01     16.72 o
  -2  -8  11      231.43      198.60     22.28 o
  -1  -8  11       38.57       18.13      9.97 o
   0  -8  11      237.39      270.49     28.10 o
   1  -8  11       12.46        9.89      7.60 o
   2  -8  11      224.32      253.77     19.35 o
   3  -8  11       25.55       12.52      8.37 o
   4  -8  11      452.99      438.07     55.15 o
   5  -8  11      214.39      204.77     18.23 o
   6  -8  11      154.71      167.75     22.47 o
   7  -8  11      184.41      173.26     17.21 o
  -4  -7  11      331.43      304.08     41.02 o
  -3  -7  11        6.60       -4.88     10.56 o
  -2  -7  11      263.93      296.06     20.20 o
  -1  -7  11       15.64       10.13     11.62 o
   0  -7  11       66.47       68.57     10.87 o
   1  -7  11      165.98      130.45     13.85 o
   2  -7  11      170.44      171.25     23.59 o
   3  -7  11      210.77      206.46     17.49 o
   4  -7  11      123.80      114.65     17.09 o
   5  -7  11       90.09       95.60     13.06 o
   6  -7  11       50.17       50.96     11.23 o
   7  -7  11       10.04        6.70      9.51 o
   8  -7  11      127.83      105.11     17.80 o
  -5  -6  11       37.60       14.13     20.67 o
  -4  -6  11      625.64      661.80     52.19 o
  -3  -6  11       67.29       46.76     10.56 o
  -2  -6  11       79.26       64.02     11.63 o
  -1  -6  11      198.07      215.32     29.51 o
   0  -6  11      113.65       93.81     10.23 o
   1  -6  11      375.00      384.02     27.05 o
   2  -6  11        0.60       -2.28      5.74 o
   3  -6  11       38.42       40.60      9.17 o
   4  -6  11       67.86       47.94      9.87 o
   5  -6  11       59.85       52.47     10.60 o
   6  -6  11      159.17      161.56     16.19 o
   7  -6  11      133.31      117.85     14.77 o
   8  -6  11      429.69      410.04     28.16 o
  -5  -5  11       89.08       70.94     23.74 o
  -4  -5  11       87.97       77.64     16.60 o
  -3  -5  11        1.14        1.08      8.56 o
  -2  -5  11      101.40       81.36     12.03 o
  -1  -5  11      261.46      275.81     14.80 o
   0  -5  11      423.16      418.60     18.77 o
   1  -5  11      120.54      103.21     13.21 o
   2  -5  11      859.79      867.99     31.76 o
   3  -5  11      359.68      343.15     20.15 o
   4  -5  11     1203.91     1172.45     67.69 o
   5  -5  11       96.51       73.54     11.89 o
   6  -5  11      982.80      907.10     54.93 o
   7  -5  11       32.25       36.61     10.31 o
   8  -5  11      704.84      691.55     37.90 o
  -6  -4  11       28.32       11.26     17.38 o
  -5  -4  11      109.75      111.26     25.67 o
  -4  -4  11       40.37       36.99      7.86 o
  -3  -4  11      327.46      330.41     19.05 o
  -2  -4  11      334.28      305.85     19.48 o
  -1  -4  11      209.56      212.29     13.89 o
   0  -4  11     1930.70     1928.81     44.66 o
   1  -4  11       83.46       57.76      8.43 o
   2  -4  11     1724.41     1701.57     49.35 o
   3  -4  11      298.05      312.75     19.36 o
   4  -4  11     1993.39     1872.51     54.12 o
   5  -4  11      929.35      905.50     34.25 o
   6  -4  11      493.08      461.93     24.83 o
   7  -4  11      716.84      723.00     31.27 o
   8  -4  11       19.74       15.15     10.45 o
  -7  -3  11       91.72       64.36     21.00 o
  -6  -3  11      364.49      283.56     36.49 o
  -5  -3  11      186.50      211.63     31.01 o
  -4  -3  11     1022.89      993.44     31.69 o
  -3  -3  11      240.27      259.89     17.03 o
  -2  -3  11     2642.41     2737.17     68.88 o
  -1  -3  11      701.01      686.40     22.46 o
   0  -3  11     1153.29     1156.29     46.52 o
   1  -3  11      919.08      917.24     32.17 o
   2  -3  11      602.90      573.32     28.79 o
   3  -3  11     1995.18     1965.07     55.55 o
   4  -3  11       93.15      111.29     13.85 o
   5  -3  11     1489.90     1430.68     46.11 o
   6  -3  11      118.01       95.53     13.68 o
   7  -3  11      803.75      793.17     38.79 o
   8  -3  11      169.92      139.41     18.32 o
  -7  -2  11        0.82       14.17     17.09 o
  -6  -2  11      530.82      517.55     42.98 o
  -5  -2  11      126.26       94.42     22.20 o
  -4  -2  11     1321.59     1343.55     38.82 o
  -3  -2  11     1428.63     1486.81     60.14 o
  -2  -2  11      860.14      853.56     25.06 o
  -1  -2  11     1637.40     1680.44     39.86 o
   0  -2  11      218.72      193.80     13.65 o
   1  -2  11     2170.83     2197.03     49.17 o
   2  -2  11      546.61      543.48     20.65 o
   3  -2  11     1756.26     1654.03     64.26 o
   4  -2  11     1207.94     1140.99     39.54 o
   5  -2  11      103.65       91.82     16.19 o
   6  -2  11      444.34      423.76     56.09 o
   7  -2  11      652.85      623.74     38.32 o
   8  -2  11      407.62      423.78     29.46 o
  -8  -1  11      359.66      266.87     34.43 o
  -7  -1  11      164.91      200.90     30.97 o
  -6  -1  11      303.11      342.55     37.74 o
  -5  -1  11     1171.72     1233.46     65.45 o
  -4  -1  11        0.43       -7.28      7.22 o
  -3  -1  11     1891.60     1932.93     52.92 o
  -2  -1  11       44.87       31.29      8.78 o
  -1  -1  11     2388.25     2445.96     52.41 o
   0  -1  11      473.96      470.84     31.68 o
   1  -1  11      736.62      672.26     27.05 o
   2  -1  11     1506.59     1436.51     37.01 o
   3  -1  11      272.98      275.37     30.79 o
   4  -1  11     1735.27     1698.71     51.90 o
   5  -1  11     2292.25     2369.71     66.68 o
   6  -1  11      404.78      392.27     54.15 o
   7  -1  11     1216.40     1198.48     66.55 o
   8  -1  11       37.73       31.96     12.12 o
  -8   0  11      382.22      378.53     41.35 o
  -7   0  11     1155.45     1196.22     65.90 o
  -6   0  11      136.48       81.45     21.71 o
  -5   0  11     1346.09     1298.82     66.09 o
  -4   0  11     1193.44     1189.70     49.83 o
  -3   0  11      790.77      756.63     48.83 o
  -2   0  11     1013.54     1078.98     29.14 o
  -1   0  11       27.79       35.81      8.33 o
   0   0  11     1444.79     1410.08     36.61 o
   1   0  11     1293.82     1342.34     35.28 o
   2   0  11     1406.43     1325.58     35.56 o
   3   0  11     1458.70     1483.59     73.16 o
   4   0  11       18.63        6.43      8.10 o
   5   0  11      926.42      947.08     51.01 o
   6   0  11      252.84      234.08     20.10 o
   7   0  11      961.88      996.07     40.02 o
  -8   1  11      247.33      186.26     30.49 o
  -7   1  11      532.52      465.27     39.87 o
  -6   1  11     1490.69     1419.50     70.53 o
  -5   1  11       14.78        5.33     13.43 o
  -4   1  11     1103.03     1115.27     33.53 o
  -3   1  11      933.35      880.63     70.60 o
  -2   1  11     1464.95     1484.56     36.34 o
  -1   1  11     3252.46     3342.71     67.50 o
   0   1  11      508.16      488.84     26.45 o
   1   1  11     1391.70     1430.94     37.32 o
   2   1  11       29.54       25.90      7.79 o
   3   1  11      378.68      405.43     54.31 o
   4   1  11     1045.29     1011.77     38.64 o
   5   1  11      168.61      176.49     18.00 o
   6   1  11      913.93      901.14     37.22 o
   7   1  11        2.33       13.50      9.54 o
  -9   2  11        0.03        4.76     20.21 o
  -8   2  11      842.59      886.38     55.29 o
  -7   2  11      390.89      328.02     35.70 o
  -6   2  11      376.30      355.09     36.78 o
  -5   2  11      646.12      607.92     42.40 o
  -4   2  11       64.25       54.26      8.59 o
  -3   2  11     1839.67     1944.88     53.71 o
  -2   2  11       87.70       67.79      9.25 o
  -1   2  11     3041.04     3172.57     65.47 o
   0   2  11     1289.53     1311.54     35.34 o
   1   2  11      684.47      672.25     24.59 o
   2   2  11     1513.06     1584.89     50.53 o
   3   2  11        1.70       -0.93      7.06 o
   4   2  11     1028.77     1042.38     40.04 o
   5   2  11      213.70      192.00     25.24 o
   6   2  11      120.88       85.09     21.67 o
   7   2  11      582.30      594.27     24.75 o
  -9   3  11      753.45      690.57     50.84 o
  -8   3  11       76.28       67.34     21.26 o
  -7   3  11     1277.29     1353.75     69.19 o
  -6   3  11      253.85      224.18     29.07 o
  -5   3  11      431.30      484.81     38.50 o
  -4   3  11      496.62      484.14     20.63 o
  -3   3  11     1088.70     1119.46     90.47 o
  -2   3  11     2103.32     2188.87     49.07 o
  -1   3  11       21.97       12.30      6.61 o
   0   3  11      737.70      754.08     25.75 o
   1   3  11      204.62      194.59     20.13 o
   2   3  11      985.82      957.64     37.70 o
   3   3  11      643.14      619.42     30.05 o
   4   3  11       12.68       14.41      8.82 o
   5   3  11      304.22      294.49     17.14 o
   6   3  11      505.82      437.40     73.71 o
  -9   4  11     1147.88     1104.92     65.31 o
  -8   4  11      635.59      680.23     48.63 o
  -7   4  11      218.64      180.49     28.10 o
  -6   4  11     1235.19     1223.86     64.43 o
  -5   4  11       33.53       29.73     16.62 o
  -4   4  11     1957.26     1995.25    100.18 o
  -3   4  11      211.55      188.99     17.13 o
  -2   4  11      164.53      188.30     16.15 o
  -1   4  11       99.74      104.33      9.42 o
   0   4  11       18.65        4.69      5.43 o
   1   4  11       56.06       71.77      8.86 o
   2   4  11      170.74      160.53     13.86 o
   3   4  11      371.50      395.87     31.59 o
   4   4  11     1189.18     1188.35     45.58 o
   5   4  11      202.12      201.26     20.97 o
  -9   5  11       29.94       13.06     22.00 o
  -8   5  11      302.99      305.83     36.45 o
  -7   5  11      135.53      122.97     24.72 o
  -6   5  11      831.98      830.50     52.77 o
  -5   5  11      573.09      638.25     45.68 o
  -4   5  11      311.87      275.01     16.90 o
  -3   5  11      459.68      493.98     24.88 o
  -2   5  11       91.93       46.96     27.11 o
  -1   5  11       26.55       33.49     14.29 o
   0   5  11      102.12       94.46     16.19 o
   1   5  11      209.40      224.61     67.24 o
   2   5  11      783.06      732.11     34.36 o
   3   5  11        9.15        9.05      9.46 o
   4   5  11      410.48      462.66     46.20 o
   5   5  11       44.45       36.18     13.10 o
  -8   6  11      212.83      250.25     34.65 o
  -7   6  11      164.10      163.12     28.10 o
  -6   6  11        0.72      -12.58     15.37 o
  -5   6  11      481.31      555.59     43.01 o
  -4   6  11      788.03      742.39     28.16 o
  -3   6  11      335.16      332.14     22.42 o
  -2   6  11      638.72      578.22     47.46 o
  -1   6  11      498.85      466.89     22.36 o
   0   6  11      567.33      595.06     25.38 o
   1   6  11        0.09       -4.92      8.00 o
   2   6  11       80.13       90.34     15.57 o
   3   6  11       79.83       43.50     27.67 o
   4   6  11       44.73       30.25     12.48 o
  -8   7  11        9.82        7.73     17.54 o
  -7   7  11      517.53      598.45     47.58 o
  -6   7  11      516.40      464.97     41.38 o
  -5   7  11        5.56       -6.96     14.96 o
  -4   7  11      461.20      468.81     26.45 o
  -3   7  11        1.58       11.52     10.00 o
  -2   7  11      751.04      803.49     42.87 o
  -1   7  11      224.71      221.16     23.75 o
   0   7  11      273.78      269.10     24.13 o
   1   7  11       67.73       70.49     15.30 o
   2   7  11      119.90      103.97     38.03 o
   3   7  11       19.21       21.42     11.99 o
  -8   8  11      825.55      816.40     57.63 o
  -7   8  11       17.77        1.49     20.23 o
  -6   8  11      287.48      264.09     36.41 o
  -5   8  11        7.07       -3.52     19.55 o
  -4   8  11      222.60      228.76     18.32 o
  -3   8  11      259.10      268.76     23.19 o
  -2   8  11       55.24       27.00     13.40 o
  -1   8  11      481.54      429.11     32.93 o
   0   8  11        0.34        0.13     19.54 o
   1   8  11      138.62      108.90     30.94 o
   2   8  11      112.37      124.54     19.28 o
  -7   9  11       16.92       20.39     22.32 o
  -6   9  11      157.82       94.89     27.48 o
  -5   9  11       37.69        1.37     21.68 o
  -4   9  11       43.16       41.91     24.19 o
  -3   9  11      455.72      398.19     51.34 o
  -2   9  11      221.99      211.35     24.23 o
  -1   9  11       89.93       53.20     25.23 o
   0   9  11      385.05      255.95     41.94 o
  -5  10  11      319.72      277.01     39.61 o
  -4  10  11      141.47      187.42     34.51 o
  -3  10  11       24.34       19.16     14.14 o
   2  -9  12       17.08       17.51      9.24 o
   3  -9  12      909.62      984.22     37.57 o
   4  -9  12       96.99      118.43     15.45 o
  -1  -8  12      872.37      964.70     49.20 o
   0  -8  12      436.56      439.92     32.66 o
   1  -8  12      446.44      466.48     24.05 o
   2  -8  12      601.08      623.95     28.14 o
   3  -8  12       17.27       26.50      9.03 o
   4  -8  12      889.88      971.41     52.04 o
   5  -8  12       54.62       39.42     10.97 o
   6  -8  12      653.93      667.42     54.17 o
  -2  -7  12      552.72      577.22     34.22 o
  -1  -7  12      191.46      190.09     22.67 o
   0  -7  12      502.16      436.99     32.10 o
   1  -7  12      135.92      130.34     14.57 o
   2  -7  12      229.01      214.12     18.03 o
   3  -7  12      365.06      439.83     26.19 o
   4  -7  12      264.74      282.94     20.32 o
   5  -7  12      718.88      752.67     32.22 o
   6  -7  12        8.49        5.25      8.64 o
  -3  -6  12        2.45       -2.69      7.65 o
  -2  -6  12      389.20      389.90     23.11 o
  -1  -6  12      139.37      129.83     15.82 o
   0  -6  12       86.33       67.65     11.08 o
   1  -6  12      257.92      270.87     18.51 o
   2  -6  12        0.97       -2.45      6.10 o
   3  -6  12      789.20      756.92     30.77 o
   4  -6  12       86.25       83.85     12.67 o
   5  -6  12      882.00      834.95     64.07 o
   6  -6  12       56.17       65.70     14.46 o
   7  -6  12      400.07      390.24     43.91 o
  -4  -5  12      362.47      327.30     39.95 o
  -3  -5  12      339.71      358.68     21.13 o
  -2  -5  12      226.21      225.09     18.84 o
  -1  -5  12      764.41      783.33     52.84 o
   0  -5  12        9.31       10.18      6.87 o
   1  -5  12      484.64      438.83     22.21 o
   2  -5  12       36.34       48.60     12.06 o
   3  -5  12      377.98      376.10     41.30 o
   4  -5  12      384.95      376.16     30.51 o
   5  -5  12        3.39        1.81      7.92 o
   6  -5  12       46.58       37.16     10.77 o
   7  -5  12       95.08       67.53     12.85 o
  -5  -4  12      415.80      382.81     43.40 o
  -4  -4  12        0.73       -2.51      5.92 o
  -3  -4  12      740.47      737.29     29.50 o
  -2  -4  12      159.25      158.96     16.07 o
  -1  -4  12      374.37      374.88     17.53 o
   0  -4  12      130.73      131.08     11.92 o
   1  -4  12      123.00      112.16     13.10 o
   2  -4  12      536.44      562.31     25.71 o
   3  -4  12        0.25        1.82      6.79 o
   4  -4  12      174.52      164.85     19.50 o
   5  -4  12       48.65       37.72     10.03 o
   6  -4  12      181.72      203.71     21.70 o
   7  -4  12      157.71      149.55     27.81 o
  -6  -3  12       13.48       14.00     18.54 o
  -5  -3  12      136.76      141.53     28.10 o
  -4  -3  12       83.32       90.17     29.39 o
  -3  -3  12       43.32       50.48      9.99 o
  -2  -3  12      183.22      173.00     22.15 o
  -1  -3  12       20.20       17.12      5.97 o
   0  -3  12      381.07      419.86     21.78 o
   1  -3  12       64.09       82.55     11.62 o
   2  -3  12      566.42      573.94     40.47 o
   3  -3  12       53.92       53.47     10.19 o
   4  -3  12      446.62      448.43     28.76 o
   5  -3  12      208.11      205.70     18.07 o
   6  -3  12      190.42      166.20     41.13 o
   7  -3  12      261.22      210.09     19.93 o
  -6  -2  12       56.97       61.62     22.49 o
  -5  -2  12       49.10       21.08     18.01 o
  -4  -2  12      345.16      375.43     18.67 o
  -3  -2  12       32.54       23.32     16.16 o
  -2  -2  12      495.57      516.01     24.91 o
  -1  -2  12      169.27      158.41     12.64 o
   0  -2  12       91.60      100.32     18.55 o
   1  -2  12      281.55      289.61     16.38 o
   2  -2  12       86.88       86.21     11.98 o
   3  -2  12      140.39      159.48     16.06 o
   4  -2  12       11.12        0.99      7.59 o
   5  -2  12       85.19       97.74     13.61 o
   6  -2  12      434.25      424.29     24.98 o
   7  -2  12      122.49       97.66     15.08 o
  -7  -1  12        5.93        2.66     16.99 o
  -6  -1  12      400.19      472.09     42.77 o
  -5  -1  12       43.80       37.11     17.45 o
  -4  -1  12      755.62      804.54     28.21 o
  -3  -1  12      226.62      221.40     19.34 o
  -2  -1  12      177.18      189.89     17.02 o
  -1  -1  12      596.54      674.47     23.11 o
   0  -1  12       44.12       27.28      8.42 o
   1  -1  12      121.99      124.17     15.37 o
   2  -1  12      235.84      204.51     17.55 o
   3  -1  12        3.32        4.05      8.90 o
   4  -1  12     1415.51     1483.22     55.28 o
   5  -1  12       19.76       27.58     10.04 o
   6  -1  12      735.95      779.20     34.65 o
   7  -1  12       62.38       34.89     11.39 o
  -7   0  12        1.47        7.87     18.15 o
  -6   0  12      202.81      154.72     27.54 o
  -5   0  12       21.73       43.26     18.26 o
  -4   0  12        1.61       -9.59      5.26 o
  -3   0  12      400.19      418.71     21.47 o
  -2   0  12      118.79      118.20     14.63 o
  -1   0  12      905.17     1017.17     29.80 o
   0   0  12      934.63      985.87     52.28 o
   1   0  12      385.19      380.75     18.68 o
   2   0  12     2449.97     2542.61     69.86 o
   3   0  12       36.75       39.60      9.98 o
   4   0  12     1045.82     1097.52     74.93 o
   5   0  12      281.97      296.05     22.99 o
   6   0  12      166.56      161.24     18.49 o
   7   0  12      741.06      756.14     71.69 o
  -7   1  12      311.72      305.42     37.58 o
  -6   1  12       21.80       25.44     17.69 o
  -5   1  12       52.36       49.84     19.50 o
  -4   1  12      407.12      408.68     34.72 o
  -3   1  12      191.36      211.41     17.29 o
  -2   1  12     2000.94     2150.46     60.94 o
  -1   1  12        0.63       -6.95      5.32 o
   0   1  12     2287.50     2345.70     82.00 o
   1   1  12      562.54      575.13     29.54 o
   2   1  12     1789.80     1783.24     55.13 o
   3   1  12     1838.15     1915.62    124.67 o
   4   1  12       57.91       54.61     12.17 o
   5   1  12      887.26      899.94     38.14 o
   6   1  12      216.73      189.11     19.93 o
  -8   2  12      262.98      272.07     34.49 o
  -7   2  12      103.80       69.94     21.72 o
  -6   2  12      895.28      820.62     53.25 o
  -5   2  12        8.98      -16.56     14.43 o
  -4   2  12     1922.70     2100.08    103.48 o
  -3   2  12      705.08      673.10     29.25 o
  -2   2  12      620.71      627.59     29.05 o
  -1   2  12     1590.44     1630.76     41.30 o
   0   2  12      149.32      139.88     13.53 o
   1   2  12     2163.44     2190.07     63.75 o
   2   2  12       81.64       78.27     13.32 o
   3   2  12      729.47      770.45     34.27 o
   4   2  12      764.52      800.27     39.37 o
   5   2  12      161.11      147.81     18.37 o
   6   2  12     1507.44     1467.76     53.64 o
  -8   3  12      616.95      681.97     50.24 o
  -7   3  12      360.19      347.67     38.32 o
  -6   3  12      842.57      911.30     57.08 o
  -5   3  12      819.08      830.14     53.46 o
  -4   3  12      190.02      216.31     15.67 o
  -3   3  12     1560.75     1692.48     50.43 o
  -2   3  12      445.82      487.23     26.10 o
  -1   3  12     1215.92     1239.84     54.87 o
   0   3  12      877.67      977.69     31.21 o
   1   3  12      817.61      739.10     32.74 o
   2   3  12     1537.79     1574.36     52.80 o
   3   3  12       51.43       34.31     11.41 o
   4   3  12      651.04      653.87     66.23 o
   5   3  12      640.98      637.88     26.29 o
  -8   4  12       97.35       98.85     24.20 o
  -7   4  12      399.62      374.94     40.19 o
  -6   4  12        3.51       16.64     16.98 o
  -5   4  12      557.19      544.29     42.91 o
  -4   4  12     1046.07     1138.26     54.18 o
  -3   4  12      276.59      286.36     20.16 o
  -2   4  12     1797.46     1917.73     95.31 o
  -1   4  12       95.51       81.94      8.95 o
   0   4  12     2188.01     2324.90     47.46 o
   1   4  12      614.68      639.87     24.68 o
   2   4  12      485.42      495.36     41.01 o
   3   4  12     1119.85     1116.59     82.84 o
   4   4  12       50.18       16.09     19.35 o
  -8   5  12      451.01      511.35     44.67 o
  -7   5  12      399.75      390.59     41.41 o
  -6   5  12      927.87      953.24     58.63 o
  -5   5  12        3.61       17.21     15.95 o
  -4   5  12     1008.45     1098.03     35.85 o
  -3   5  12      377.40      367.14     23.20 o
  -2   5  12      528.14      548.52     32.31 o
  -1   5  12     1503.69     1507.76     53.34 o
   0   5  12       49.26       67.42     15.17 o
   1   5  12     1495.04     1485.61     86.26 o
   2   5  12       43.35       26.69     11.75 o
   3   5  12      607.87      572.21     84.48 o
   4   5  12      512.92      488.28     32.04 o
  -7   6  12      213.46      195.45     32.19 o
  -6   6  12      616.90      707.23     51.52 o
  -5   6  12      746.22      719.22     51.38 o
  -4   6  12       67.14       70.43     11.45 o
  -3   6  12     1025.84     1064.64     40.04 o
  -2   6  12      134.35       97.13     16.91 o
  -1   6  12      644.92      736.94     36.87 o
   0   6  12      492.07      521.12     52.98 o
   1   6  12      267.79      277.94     67.14 o
   2   6  12     1164.73     1149.97     47.59 o
   3   6  12        0.41        3.31     10.69 o
  -7   7  12      929.07      916.73     60.74 o
  -6   7  12       64.51       67.34     23.96 o
  -5   7  12      942.24      945.31     60.73 o
  -4   7  12      545.16      600.98     48.46 o
  -3   7  12      463.08      539.33     35.98 o
  -2   7  12      769.51      816.06     38.12 o
  -1   7  12       31.65       -6.40     17.14 o
   0   7  12      901.79      889.95     64.13 o
   1   7  12      155.11      107.37     31.43 o
   2   7  12      635.00      606.47     80.44 o
  -6   8  12     1059.82     1173.19     71.62 o
  -5   8  12       73.09       68.31     25.86 o
  -4   8  12      877.24      823.28     58.65 o
  -3   8  12      203.02      168.36     19.68 o
  -2   8  12      242.59      194.83     23.64 o
  -1   8  12      683.00      643.48     53.04 o
   0   8  12       65.79       30.32     22.52 o
  -4   9  12      151.36      167.47     33.82 o
  -3   9  12      723.29      718.78     35.78 o
   0  -7  13       36.59       26.60     13.74 o
   1  -7  13      512.07      533.61     38.57 o
   2  -7  13      111.83      116.40     14.84 o
   3  -7  13      207.81      201.11     19.00 o
   4  -7  13      576.57      610.06     38.94 o
  -2  -6  13      254.00      295.71     25.44 o
  -1  -6  13      218.54      242.44     26.64 o
   0  -6  13      521.29      585.03     38.47 o
   1  -6  13       28.15       36.25     15.35 o
   2  -6  13      709.08      827.31     33.19 o
   3  -6  13      321.56      296.84     21.84 o
   4  -6  13      114.50       96.01     13.82 o
   5  -6  13      216.71      219.55     20.09 o
  -3  -5  13       16.23       19.02      8.64 o
  -2  -5  13      450.17      531.88     38.01 o
  -1  -5  13      254.64      252.12     26.79 o
   0  -5  13      209.62      204.90     25.43 o
   1  -5  13      828.66      890.39     33.94 o
   2  -5  13       51.79       45.66     10.41 o
   3  -5  13      568.22      605.15     28.32 o
   4  -5  13        0.06       -4.54      8.87 o
   5  -5  13      640.14      608.42     29.78 o
   6  -5  13      103.27      120.48     16.01 o
  -4  -4  13      438.56      541.02     48.99 o
  -3  -4  13      336.81      366.82     21.69 o
  -2  -4  13      104.83       98.19     28.66 o
  -1  -4  13      950.68     1008.94     38.78 o
   0  -4  13      144.34      120.26     13.68 o
   1  -4  13      527.60      563.31     26.41 o
   2  -4  13      546.72      600.20     27.70 o
   3  -4  13      201.60      210.34     36.18 o
   4  -4  13      682.33      707.42     31.65 o
   5  -4  13      166.89      196.58     19.27 o
   6  -4  13      865.90      796.49     35.03 o
  -5  -3  13      396.37      440.33     48.11 o
  -4  -3  13       16.85       -0.19     18.34 o
  -3  -3  13     1321.57     1440.31     45.67 o
  -2  -3  13      644.70      676.88     30.02 o
  -1  -3  13      504.28      514.28     26.63 o
   0  -3  13      449.32      478.79     23.64 o
   1  -3  13       32.30       36.36      9.77 o
   2  -3  13      454.27      476.14    101.19 o
   3  -3  13      361.99      314.12     36.00 o
   4  -3  13      414.49      401.65     24.62 o
   5  -3  13      377.03      364.35     31.68 o
   6  -3  13      108.86       89.44     14.41 o
  -5  -2  13      291.45      288.39     38.46 o
  -4  -2  13     1198.31     1350.85     93.80 o
  -3  -2  13       23.47       24.28      9.26 o
  -2  -2  13      640.47      658.13     37.95 o
  -1  -2  13        2.62        0.19     13.36 o
   0  -2  13      220.82      194.86     17.01 o
   1  -2  13      109.73      100.02     13.11 o
   2  -2  13      251.28      250.30     19.92 o
   3  -2  13      370.61      325.49     65.34 o
   4  -2  13        8.04        3.16      8.58 o
   5  -2  13      297.31      247.07     21.64 o
   6  -2  13       86.65       79.09     14.67 o
  -6  -1  13      298.15      305.36     40.01 o
  -5  -1  13        2.45       -7.99     17.21 o
  -4  -1  13      227.18      216.36     15.36 o
  -3  -1  13      271.01      246.89     17.72 o
  -2  -1  13       41.10       37.13     11.21 o
  -1  -1  13      265.56      280.73     25.75 o
   0  -1  13      169.56      160.61     13.69 o
   1  -1  13      709.92      721.29     31.29 o
   2  -1  13       63.26       60.27     11.52 o
   3  -1  13      428.66      406.50     51.26 o
   4  -1  13        0.31        4.61      8.60 o
   5  -1  13      170.04      146.42     18.18 o
   6  -1  13       92.86       89.94     25.50 o
  -6   0  13      595.83      610.70     48.41 o
  -5   0  13      118.92       90.94     24.44 o
  -4   0  13      289.76      297.69     64.85 o
  -3   0  13      169.96      178.39     16.39 o
  -2   0  13        0.34       -4.50      8.12 o
  -1   0  13      570.13      569.18     28.99 o
   0   0  13      254.76      230.39     28.37 o
   1   0  13      568.58      625.17     44.46 o
   2   0  13      152.98      147.98     16.76 o
   3   0  13       46.82       55.94     18.01 o
   4   0  13       40.77       64.63     13.60 o
   5   0  13       20.27        3.39      9.82 o
  -6   1  13      351.98      278.19     36.15 o
  -5   1  13      174.41      188.73     32.18 o
  -4   1  13       75.96       82.31     10.76 o
  -3   1  13      189.74      180.13     23.53 o
  -2   1  13      452.81      463.91     25.34 o
  -1   1  13      126.13      132.97     17.30 o
   0   1  13      906.48      981.16     31.18 o
   1   1  13        2.99       -5.09      7.29 o
   2   1  13      587.60      619.97     60.88 o
   3   1  13       48.33       37.61     16.59 o
   4   1  13      325.45      298.68     56.32 o
   5   1  13       36.69       33.77     12.51 o
  -7   2  13       65.71       72.92     24.09 o
  -6   2  13        4.01       27.33     18.52 o
  -5   2  13      128.58      130.87     27.95 o
  -4   2  13      184.41      222.23     15.57 o
  -3   2  13      103.29      106.88     14.30 o
  -2   2  13      517.59      487.58     26.69 o
  -1   2  13        5.53       -8.43      9.27 o
   0   2  13      711.78      725.30     31.76 o
   1   2  13      963.99     1019.10     75.14 o
   2   2  13      251.45      225.53     44.97 o
   3   2  13      941.81      996.25     40.91 o
   4   2  13      245.57      187.26     20.23 o
   5   2  13      805.41      842.12    112.51 o
  -7   3  13       42.09       51.16     21.66 o
  -6   3  13      185.96      201.60     31.76 o
  -5   3  13       42.75       35.61     21.10 o
  -4   3  13      506.20      522.48     23.19 o
  -3   3  13      129.13      156.28     16.47 o
  -2   3  13      193.60      167.28     18.87 o
  -1   3  13      716.31      826.55     36.69 o
   0   3  13        0.43        1.38      8.72 o
   1   3  13     1167.31     1190.87     44.88 o
   2   3  13      147.66      171.01     21.03 o
   3   3  13      854.07      917.04     44.28 o
   4   3  13      809.49      810.49     54.20 o
  -6   4  13      325.19      293.13     37.33 o
  -5   4  13      900.68      929.09     59.58 o
  -4   4  13       89.16       81.18     11.95 o
  -3   4  13      818.42      905.97     39.46 o
  -2   4  13        2.87       -1.29     10.01 o
  -1   4  13      453.18      528.77     30.21 o
   0   4  13      321.03      268.67     36.50 o
   1   4  13      201.51      193.66     21.10 o
   2   4  13     1410.82     1514.72     67.77 o
   3   4  13        1.75        2.61     17.91 o
  -6   5  13        4.32       11.30     18.97 o
  -5   5  13      833.10      859.43     57.63 o
  -4   5  13      555.11      497.24     43.65 o
  -3   5  13      360.92      415.70     51.36 o
  -2   5  13      770.80      828.48     37.18 o
  -1   5  13      400.47      386.75     42.47 o
   0   5  13     1854.97     1868.12     92.37 o
   1   5  13       63.24       99.24     17.49 o
   2   5  13     1055.65     1106.92     46.55 o
  -6   6  13      989.00     1036.39     65.76 o
  -5   6  13        5.95      -19.91     17.23 o
  -4   6  13     1007.15     1061.84     64.98 o
  -3   6  13       51.16       34.35     15.87 o
  -2   6  13     1651.98     1680.12     57.67 o
  -1   6  13      979.44      957.13     61.02 o
   0   6  13      749.25      716.35     55.93 o
   1   6  13     1253.38     1275.99     79.82 o
  -5   7  13      489.19      424.42     45.84 o
  -4   7  13      396.82      467.17     48.49 o
  -3   7  13     1029.97     1117.77     88.28 o
  -2   7  13       13.21       -4.60     15.98 o
  -1   7  13     1088.44     1180.09     70.85 o
  -1  -5  14      289.91      255.24     28.19 o
   0  -5  14      658.57      667.90     42.83 o
   1  -5  14       10.35        9.01     13.56 o
   2  -5  14      981.05     1062.88     39.64 o
   3  -5  14      487.65      475.86     55.96 o
  -2  -4  14      606.32      702.26     39.88 o
  -1  -4  14      171.19      210.04     25.18 o
   0  -4  14      501.09      604.48     40.30 o
   1  -4  14     1060.80     1160.08     41.15 o
   2  -4  14      124.21      128.14     16.13 o
   3  -4  14      663.23      732.31     32.85 o
   4  -4  14       59.06       36.98     11.91 o
  -3  -3  14      653.93      775.96     55.77 o
  -2  -3  14        8.22        7.40     14.37 o
  -1  -3  14      737.61      881.33     47.38 o
   0  -3  14       16.42       22.92     12.70 o
   1  -3  14      491.96      487.37     25.39 o
   2  -3  14       28.40        8.58     10.14 o
   3  -3  14       80.46       73.18     16.71 o
   4  -3  14      121.44      127.76     16.80 o
  -4  -2  14      132.02       87.31     28.10 o
  -3  -2  14      321.81      372.06     22.87 o
  -2  -2  14       30.98       15.78      9.71 o
  -1  -2  14       73.18       68.01     17.29 o
   0  -2  14      544.16      588.33     40.85 o
   1  -2  14       70.75       67.06     11.90 o
   2  -2  14      171.69      178.75     18.14 o
   3  -2  14      142.82      141.84     26.73 o
   4  -2  14      201.58      219.49     21.13 o
  -4  -1  14       70.73       72.94     24.32 o
  -3  -1  14       38.00       15.56      8.84 o
  -2  -1  14      519.62      550.04    107.95 o
  -1  -1  14       50.22       17.74     14.20 o
   0  -1  14      117.56      119.90     22.75 o
   1  -1  14      291.11      302.70     21.74 o
   2  -1  14        1.24       -5.49      8.08 o
   3  -1  14      769.95      843.13     55.49 o
   4  -1  14       24.32       27.07     10.99 o
  -5   0  14       24.96       15.77     21.15 o
  -4   0  14      377.97      320.49     39.23 o
  -3   0  14      110.01      114.37     15.41 o
  -2   0  14       36.80       17.29     21.67 o
  -1   0  14      145.18      139.99     23.28 o
   0   0  14        9.10      -17.04     11.57 o
   1   0  14      778.68      868.14     35.92 o
   2   0  14      129.80      137.30     19.11 o
   3   0  14      535.09      485.88     36.91 o
   4   0  14       50.93       61.22     14.27 o
  -5   1  14      451.21      365.72     42.41 o
  -4   1  14        8.65        2.88     19.27 o
  -3   1  14      393.79      376.15     34.24 o
  -2   1  14       38.80       36.84     11.36 o
  -1   1  14      347.82      335.90     34.96 o
   0   1  14      365.74      391.80     40.82 o
   1   1  14      125.18      131.30     17.00 o
   2   1  14      577.08      638.44     31.84 o
   3   1  14       10.65        5.34     10.00 o
  -5   2  14      913.51     1027.85     65.03 o
  -4   2  14      106.18      121.87     28.51 o
  -3   2  14      212.92      186.08     18.33 o
  -2   2  14      333.32      326.85     25.05 o
  -1   2  14       19.20       -0.83     14.48 o
   0   2  14      728.35      720.43     50.37 o
   1   2  14      318.19      312.25     22.80 o
   2   2  14      445.13      440.04     28.19 o
   3   2  14      186.26      162.21     21.68 o
  -5   3  14       21.80       -8.02     18.71 o
  -4   3  14      629.10      603.47     49.71 o
  -3   3  14       76.66       59.55     12.87 o
  -2   3  14      760.11      869.48     37.49 o
  -1   3  14       70.72       71.63     20.22 o
   0   3  14      493.84      484.04     47.70 o
   1   3  14      146.71      125.02     27.94 o
   2   3  14       68.85       69.94     16.50 o
  -5   4  14       97.30       61.93     24.86 o
  -4   4  14      315.17      384.25     43.70 o
  -3   4  14       51.12       62.59     19.29 o
  -2   4  14      480.40      418.49     28.22 o
  -1   4  14      582.81      626.45     47.31 o
   0   4  14       10.68        1.82     15.02 o
   1   4  14      367.21      331.14     43.52 o
  -4   5  14      148.72      133.67     30.69 o
  -3   5  14      346.00      387.43     25.03 o
  -2   5  14       49.01       46.42     18.10 o
  -1   5  14      270.30      343.25     40.46 o
   0   5  14      485.13      489.86     50.23 o
  -1  -2  15      551.46      700.32     44.22 o
   0  -2  15       26.72       22.06     15.10 o
   1  -2  15      975.86     1061.51     60.48 o
  -2  -1  15      230.36      283.03     28.47 o
  -1  -1  15      273.42      253.37     30.43 o
   0  -1  15      649.16      761.40     49.35 o
   1  -1  15       21.09       13.29     16.34 o
  -2   0  15      740.31      856.83     47.02 o
  -1   0  15      234.34      187.83     27.39 o
   0   0  15      635.79      717.61     49.25 o
   1   0  15      826.80      868.93     57.00 o
  -2   1  15      512.83      602.29     39.97 o
  -1   1  15      603.68      713.55     47.38 o
   0   1  15        7.05      -16.11     13.76 o
   1   1  15      180.31      186.52     31.78 o
  -2   2  15       13.18       -2.10     12.65 o
  -1   2  15      263.72      362.17     39.13 o
   0   2  15      225.51      174.55     28.94 o
 
